# Supplementary material for: Characterization and transcriptomic analysis of a native fungal pathogen against the rice pest Nilaparvata lugens
Source: Front Microbiol. 2023 May 18;14:1162113. doi: 10.3389/fmicb.2023.1162113 (PMC10232905; doi:10.3389/fmicb.2023.1162113)
Supplement: Supplementary Table 3 — The DEGs from BPH infected by Af615 at 1, 2, 3, and 4 days post infection, respectively. [file Table_3.XLS]

## Sheet: An1dvsCK1d.DEG
The differentially expressed genes (DEGs) in BPH after 1 days post infection against A. fumigatus.
Gene_id	log2 Fold change	p-value	Regulation	Description
LOC111064252	18.0834	1.04279e-221	up	transmembrane emp24 domain-containing protein 3-like (LOC111064252), mRNA
LOC111046628	14.4751	7.27941e-28	up	thyrotropin-releasing hormone-degrading ectoenzyme-like (LOC111046628), partial mRNA
LOC111062030	13.8349	2.38681e-08	up	protein zyg-11 homolog B-like (LOC111062030), mRNA
LOC111063652	13.2261	4.65561e-09	up	protein starmaker-like (LOC111063652), partial mRNA
LOC111045244	12.8567	9.47677e-08	up	uncharacterized LOC111045244 (LOC111045244), mRNA
LOC111048626	3.46358	0.00226019	up	serine protease nudel-like (LOC111061841), partial mRNA
LOC111045901	2.74097	4.8584e-25	up	uncharacterized LOC111045901 (LOC111045901), mRNA
LOC111063531	2.63019	0.0426997	up	trehalose-6-phosphate synthase-like (LOC111063531), partial mRNA
LOC111056357	2.62673	1.02525e-29	up	titin-like (LOC111056357), partial mRNA
LOC111062726	2.57644	2.19124e-05	up	uncharacterized LOC111062726 (LOC111062726), partial mRNA
LOC111045954	2.51029	4.57198e-06	up	uncharacterized LOC111045954 (LOC111045954), mRNA
LOC111059878	2.49218	0.000445592	up	gramicidin S synthase 2-like (LOC111059878), mRNA
LOC111051805	2.41894	8.69791e-07	up	uncharacterized LOC111051805 (LOC111051805), mRNA
LOC111051876	2.41666	3.65953e-12	up	midasin-like (LOC111051876), mRNA
LOC111064255	2.3482	0.000278691	up	fibrillin-2-like (LOC111064255), partial mRNA
LOC111060404	2.23621	0.0436108	up	uncharacterized LOC111060404 (LOC111060404), partial mRNA
LOC111051992	1.99183	1.60756e-08	up	E3 ubiquitin-protein ligase HUWE1-like (LOC111051992), mRNA
LOC111055590	1.97508	4.69438e-12	up	laminin subunit alpha-like (LOC111055590), partial mRNA
LOC111059449	1.90323	6.73442e-13	up	transformation/transcription domain-associated protein-like (LOC111059449), partial mRNA
LOC111064021	1.84065	5.9503e-09	up	THO complex subunit 7 homolog (LOC111064021), partial mRNA
LOC111058624	1.82343	8.67207e-06	up	DNA polymerase theta-like (LOC111058624), mRNA
LOC111046446	1.78123	1.05797e-37	up	glycine-rich cell wall structural protein-like (LOC111046446), transcript variant X3, mRNA; glycine-rich cell wall structural protein-like (LOC111046446), transcript variant X2, mRNA; glycine-rich cell wall structural protein-like (LOC111046446), transcript variant X1, mRNA
LOC111064254	1.76613	6.41906e-09	up	fibrillin-1-like (LOC111064254), mRNA
LOC111061803	1.75917	1.47719e-14	up	baculoviral IAP repeat-containing protein 6-like (LOC111061803), partial mRNA
LOC111044564	1.72035	1.13166e-19	up	uncharacterized LOC111044564 (LOC111044564), transcript variant X1, mRNA; uncharacterized LOC111044564 (LOC111044564), transcript variant X2, mRNA
LOC111053486	1.6489	6.93664e-06	up	transformation/transcription domain-associated protein-like (LOC111053486), partial mRNA
LOC111061502	1.64475	0.00029296	up	major facilitator superfamily domain-containing protein 6-like (LOC111061502), mRNA
LOC111063702	1.64535	4.83502e-06	up	laminin subunit alpha-like (LOC111063702), partial mRNA
LOC111062922	1.64292	2.93759e-07	up	low-density lipoprotein receptor-related protein 2-like (LOC111062922), partial mRNA
LOC111054400	1.63843	3.30869e-11	up	ryanodine receptor-like (LOC111054400), partial mRNA
LOC111064439	1.61875	1.58698e-09	up	uncharacterized LOC111064439 (LOC111064439), mRNA
LOC111050995	1.547	7.3494e-18	up	glycine-rich protein 2-like (LOC111050995), partial mRNA
LOC111059252	1.54057	2.02415e-06	up	uncharacterized LOC111059252 (LOC111059252), partial mRNA
LOC111060693	1.52328	0.000134615	up	fibrillin-2-like (LOC111060693), partial mRNA
LOC111048840	1.5194	7.87315e-06	up	adenylate kinase isoenzyme 5-like (LOC111048840), partial mRNA
LOC111055299	1.47643	2.71544e-08	up	E3 ubiquitin-protein ligase hyd-like (LOC111055299), partial mRNA
LOC111063121	1.46194	1.20755e-05	up	uncharacterized LOC111063121 (LOC111063121), mRNA
LOC111063582	1.44762	7.69143e-06	up	laminin subunit alpha-like (LOC111063582), partial mRNA
LOC111055525	1.44548	2.17436e-66	up	uncharacterized LOC111055525 (LOC111055525), mRNA
LOC111054206	1.42211	8.8148e-05	up	ubiquitin carboxyl-terminal hydrolase 19-like (LOC111054206), mRNA
LOC111056490	1.41529	3.43569e-05	up	homeobox protein Nkx-6.2 (LOC111056490), mRNA
LOC111055139	1.41507	1.0014e-68	up	uncharacterized LOC111055139 (LOC111055139), ncRNA
LOC111055526	1.40478	3.60052e-58	up	skin secretory protein xP2-like (LOC111055526), mRNA
LOC111061862	1.40072	0.0346952	up	cationic amino acid transporter 2-like (LOC111061862), partial mRNA
LOC111058703	1.39474	8.65989e-05	up	fibrillin-1-like (LOC111058703), mRNA
LOC111047394	1.39283	0.000143908	up	uncharacterized LOC111047394 (LOC111047394), mRNA
LOC111060981	1.38456	0.000381599	up	homeobox protein prospero homolog 1-like (LOC111060981), partial mRNA
LOC111061377	1.38257	2.29775e-05	up	vacuolar protein sorting-associated protein 13B-like (LOC111061377), partial mRNA
LOC111064011	1.37743	0.000148431	up	glucose dehydrogenase [FAD, quinone]-like (LOC111064011), partial mRNA
LOC111045803	1.35688	0.000184346	up	uncharacterized LOC111045803 (LOC111045803), partial mRNA
LOC111045911	1.34494	3.52864e-79	up	keratin-associated protein 5-2-like (LOC111045911), mRNA
LOC111045917	1.33977	1.94214e-60	up	perilipin-4-like (LOC111045917), mRNA
LOC111052448	1.33816	1.23261e-20	up	calphotin-like (LOC111052448), mRNA
LOC111062260	1.33113	3.84507e-35	up	major royal jelly protein 3-like (LOC111062260), mRNA
LOC111062320	1.31976	5.32593e-24	up	major royal jelly protein 5-like (LOC111062320), mRNA
LOC111046961	1.31577	2.46934e-06	up	uncharacterized LOC111046961 (LOC111046961), partial mRNA
LOC111051936	1.30461	0.000960119	up	uncharacterized LOC111051936 (LOC111051936), mRNA
LOC111045894	1.29766	2.33257e-09	up	keratin-associated protein 21-1-like (LOC111045894), mRNA
LOC111045914	1.29107	3.49139e-68	up	keratin-associated protein 5-2-like (LOC111045914), mRNA
LOC111058528	1.28319	3.96131e-12	up	E3 ubiquitin-protein ligase HUWE1-like (LOC111058528), partial mRNA
LOC111055531	1.28111	1.39322e-80	up	keratin-associated protein 16-1-like (LOC111055531), mRNA
LOC111047723	1.27877	6.27162e-14	up	RANBP2-like and GRIP domain-containing protein 5/6 (LOC111047723), partial mRNA
LOC111059893	1.27672	2.06449e-57	up	prisilkin-39-like (LOC111059893), transcript variant X2, mRNA; prisilkin-39-like (LOC111059893), transcript variant X1, mRNA; prisilkin-39-like (LOC111059893), transcript variant X3, mRNA
LOC111063384	1.26938	1.69899e-05	up	neutral ceramidase-like (LOC111063384), partial mRNA
LOC111055530	1.26642	2.61065e-41	up	dentin sialophosphoprotein-like (LOC111055530), mRNA
LOC111057927	1.26473	0.0456925	up	nuclear factor NF-kappa-B p100 subunit-like (LOC111057927), mRNA
LOC111054641	1.26637	5.07392e-08	up	very low-density lipoprotein receptor-like (LOC111054641), mRNA
LOC111055973	1.26352	3.15504e-68	up	glutenin, high molecular weight subunit PW212-like (LOC111055973), mRNA
LOC111055529	1.262	4.19742e-21	up	uncharacterized LOC111055529 (LOC111055529), mRNA
LOC111062589	1.26069	1.87014e-05	up	vacuolar protein sorting-associated protein 13B-like (LOC111062589), partial mRNA
LOC111046259	1.26048	1.87572e-07	up	low-density lipoprotein receptor-related protein 2-like (LOC111046259), mRNA
LOC111045915	1.25665	1.55169e-69	up	keratin-associated protein 5-2-like (LOC111045915), mRNA
LOC111052274	1.24538	0.00107714	up	putative protein TPRXL (LOC111052274), mRNA
LOC111061273	1.24015	0.000553067	up	dmX-like protein 2 (LOC111061273), partial mRNA
LOC111061547	1.23875	0.000137533	up	uncharacterized LOC111061547 (LOC111061547), partial mRNA
LOC111045912	1.2352	7.97883e-34	up	keratin-associated protein 5-2-like (LOC111045912), mRNA
LOC111057094	1.23456	0.0395487	up	major facilitator superfamily domain-containing protein 6-like (LOC111057094), mRNA
LOC111061203	1.21815	0.0275452	up	dynamin-like (LOC111061203), partial mRNA
LOC111061330	1.19824	3.50068e-05	up	uncharacterized LOC111061330 (LOC111061330), mRNA
LOC111053492	1.19643	0.00101835	up	transformation/transcription domain-associated protein-like (LOC111053492), mRNA
LOC111048534	1.18855	3.23709e-07	up	oocyte zinc finger protein XlCOF8.4-like (LOC111048534), transcript variant X1, mRNA; oocyte zinc finger protein XlCOF8.4-like (LOC111048534), transcript variant X2, mRNA
LOC111058713	1.18515	2.97863e-10	up	dual oxidase-like (LOC111058713), partial mRNA
LOC111059455	1.18014	0.000421805	up	pollen-specific leucine-rich repeat extensin-like protein 1 (LOC111059455), mRNA
LOC111054958	1.17173	1.50895e-55	up	bromodomain-containing protein 4-like (LOC111054958), mRNA
LOC111044836	1.16762	9.43146e-46	up	uncharacterized LOC111044836 (LOC111044836), transcript variant X1, mRNA; uncharacterized LOC111044836 (LOC111044836), transcript variant X2, mRNA
LOC111055665	1.16157	4.75189e-11	up	type I phosphatidylinositol 4,5-bisphosphate 4-phosphatase-A-like (LOC111055665), partial mRNA
LOC111053137	1.1594	4.17257e-05	up	armadillo segment polarity protein-like (LOC111053137), partial mRNA
LOC111063424	1.15379	2.70959e-06	up	protein mahjong-like (LOC111063424), partial mRNA
LOC111055140	1.15071	3.08353e-56	up	uncharacterized LOC111055140 (LOC111055140), ncRNA
LOC111059454	1.14344	2.37925e-65	up	putative protein TPRXL (LOC111059454), transcript variant X1, mRNA; putative protein TPRXL (LOC111059454), transcript variant X2, mRNA
LOC111063567	1.13093	6.12998e-06	up	muscle LIM protein Mlp84B-like (LOC111063567), partial mRNA
LOC111057912	1.12921	0.00439532	up	uncharacterized LOC111057912 (LOC111057912), partial mRNA
LOC111046969	1.12443	0.0356581	up	uncharacterized LOC111046969 (LOC111046969), partial mRNA
LOC111062368	1.12002	2.90548e-20	up	E3 ubiquitin-protein ligase hyd-like (LOC111062368), mRNA
LOC111058581	1.11914	0.00707936	up	midasin-like (LOC111058581), partial mRNA
LOC111043602	1.11672	3.1646e-39	up	acetyl-CoA carboxylase 2-like (LOC111043602), partial mRNA
LOC111046971	1.11474	0.00364009	up	putative flavin-containing monooxygenase FMO GS-OX-like 11 (LOC111046971), mRNA
LOC111064010	1.11457	4.45872e-07	up	superoxide dismutase [Cu-Zn]-like (LOC111064010), partial mRNA
LOC111045913	1.11132	2.19034e-40	up	keratin-associated protein 5-2-like (LOC111045913), mRNA
LOC111049780	1.10763	1.04157e-05	up	phosphatidylinositol 4-kinase alpha-like (LOC111049780), partial mRNA
LOC111045919	1.10465	1.0999e-19	up	uncharacterized LOC111045919 (LOC111045919), mRNA
LOC111062045	1.10415	5.48545e-65	up	chorion class high-cysteine HCB protein 13-like (LOC111062045), mRNA
LOC111055476	1.10126	0.00223719	up	uncharacterized LOC111055476 (LOC111055476), mRNA
LOC111045895	1.10045	4.6026e-40	up	keratin-associated protein 21-1-like (LOC111045895), mRNA
LOC111059275	1.1002	2.31881e-09	up	WD repeat-containing protein 7-like (LOC111059275), partial mRNA
LOC111055689	1.09976	1.16199e-09	up	uncharacterized LOC111055689 (LOC111055689), mRNA
LOC111054164	1.09949	1.23369e-12	up	uncharacterized LOC111054164 (LOC111054164), mRNA
LOC111046691	1.09278	4.82069e-05	up	autophagy-related protein 2 homolog B-like (LOC111046691), mRNA
LOC111063594	1.09019	8.52598e-06	up	ankyrin repeat and LEM domain-containing protein 2-like (LOC111063594), partial mRNA
LOC111045920	1.08398	8.83703e-41	up	keratin-associated protein 5-5-like (LOC111045920), mRNA
LOC111050309	1.07572	0.00652184	up	uncharacterized LOC111050309 (LOC111050309), mRNA
LOC111045189	1.0727	0.00894428	up	serine proteinase stubble-like (LOC111045189), mRNA
LOC111058636	1.06229	1.10099e-42	up	phosphoenolpyruvate carboxykinase, cytosolic [GTP]-like (LOC111058636), mRNA
LOC111058148	1.06191	0.0024594	up	uncharacterized LOC111058148 (LOC111058148), mRNA
LOC111058435	1.05981	0.00947944	up	kinesin-like protein KIF23 (LOC111058435), mRNA
LOC111045916	1.0569	8.24779e-39	up	keratin-associated protein 5-4-like (LOC111045916), mRNA
LOC111053162	1.05283	6.88805e-07	up	protein enabled homolog (LOC111053162), mRNA
LOC111054580	1.05162	1.47743e-08	up	glucose dehydrogenase [FAD, quinone]-like (LOC111054580), mRNA
LOC111063592	1.04852	0.000107329	up	armadillo repeat-containing protein 8-like (LOC111063592), partial mRNA
LOC111045347	1.04559	2.81355e-05	up	E3 ubiquitin-protein ligase HERC2-like (LOC111045347), partial mRNA
LOC111052170	1.03479	9.90077e-11	up	cubilin (LOC111052170), mRNA
LOC111058337	1.03464	0.00553993	up	serine/threonine-protein kinase N2-like (LOC111058337), partial mRNA
LOC111063454	1.03418	0.00018541	up	V-type proton ATPase 116 kDa subunit a-like (LOC111063454), partial mRNA
LOC111048145	1.03338	0.000591638	up	uncharacterized LOC111048145 (LOC111048145), mRNA
LOC111061116	1.03281	0.00265234	up	dynactin subunit 1-like (LOC111061116), partial mRNA
LOC111050612	1.02637	9.38071e-09	up	KICSTOR complex protein SZT2-like (LOC111050612), mRNA
LOC111052833	1.02614	0.00183245	up	DNA topoisomerase 2-like (LOC111052833), partial mRNA
LOC111045993	1.0212	3.08784e-13	up	E3 ubiquitin-protein ligase UBR3-like (LOC111045993), mRNA
LOC111060077	1.01625	0.0366727	up	uncharacterized LOC111060077 (LOC111060077), transcript variant X2, mRNA; uncharacterized LOC111060077 (LOC111060077), transcript variant X1, mRNA; uncharacterized LOC111060077 (LOC111060077), transcript variant X4, mRNA; uncharacterized LOC111060077 (LOC111060077), transcript variant X3, mRNA
LOC111057954	1.00939	1.89617e-09	up	huntingtin-like (LOC111057954), mRNA
LOC111059631	1.00661	1.03491e-32	up	E3 ubiquitin-protein ligase HECTD1-like (LOC111059631), partial mRNA
LOC111058056	1.00636	8.04184e-07	up	uncharacterized LOC111058056 (LOC111058056), partial mRNA
LOC111054261	1.0003	0.0369575	up	major facilitator superfamily domain-containing protein 10-like (LOC111054261), mRNA
LOC111044887	-4.70043	7.74433e-278	down	repetitive proline-rich cell wall protein 2-like (LOC111044887), mRNA
LOC111053654	-3.83424	5.52315e-229	down	cuticle protein 19.8-like (LOC111053654), mRNA
LOC111053653	-2.91086	1.27362e-211	down	larval/pupal cuticle protein H1C-like (LOC111053653), mRNA
LOC111049597	-2.91971	1.55779e-169	down	cuticle protein 16.5-like (LOC111049597), mRNA
LOC111063341	-3.30482	1.19752e-129	down	cuticle protein 6-like (LOC111063341), partial mRNA
LOC111059779	-3.35667	6.61205e-112	down	cuticle protein 16.5-like (LOC111059779), mRNA
LOC111058926	-2.59768	1.64228e-111	down	uncharacterized LOC111058926 (LOC111058926), transcript variant X1, mRNA; uncharacterized LOC111058926 (LOC111058926), transcript variant X2, mRNA
LOC111053848	-2.38011	4.79927e-108	down	tolloid-like protein 1 (LOC111053848), mRNA
LOC111053661	-3.20478	2.81843e-93	down	cuticle protein 18.7-like (LOC111053661), mRNA
LOC111058871	-2.80088	2.08403e-92	down	uncharacterized LOC111058871 (LOC111058871), partial mRNA
LOC111060761	-2.31411	8.71861e-87	down	uncharacterized LOC111060761 (LOC111060761), mRNA
LOC111060760	-2.19444	3.7629e-83	down	uncharacterized LOC111060760 (LOC111060760), mRNA
LOC111053655	-2.10448	5.87547e-82	down	uncharacterized LOC111053655 (LOC111053655), ncRNA
LOC111052384	-2.00971	1.09642e-73	down	pistil-specific extensin-like protein (LOC111052384), mRNA
LOC111046037	-1.42984	4.12606e-73	down	inositol oxygenase (LOC111046037), mRNA
LOC111052858	-2.97471	9.61036e-67	down	protein kinase C-like (LOC111052858), mRNA
LOC111052385	-2.20269	2.61696e-58	down	5'-3' exoribonuclease 2-like (LOC111052385), mRNA
LOC111052896	-3.10436	5.74901e-56	down	endocuticle structural glycoprotein SgAbd-2-like (LOC111052896), mRNA
LOC111047940	-4.39514	1.63851e-54	down	larval cuticle protein A1A-like (LOC111047940), mRNA
LOC111051143	-3.85841	2.68304e-54	down	keratinocyte proline-rich protein-like (LOC111051143), mRNA
LOC111057184	-1.38722	6.19407e-53	down	cuticle protein 7-like (LOC111057184), mRNA
LOC111053658	-1.40765	1.28593e-49	down	cuticle protein 19.8-like (LOC111053658), partial mRNA
LOC111052295	-16.6449	2.63306e-47	down	adenylosuccinate lyase-like (LOC111052295), mRNA
LOC111058870	-2.97015	1.75356e-46	down	uncharacterized LOC111058870 (LOC111058870), ncRNA
LOC111046033	-1.87446	1.56023e-45	down	uncharacterized LOC111046033 (LOC111046033), mRNA
LOC111048974	-1.13999	6.21236e-45	down	5-phosphohydroxy-L-lysine phospho-lyase-like (LOC111048974), mRNA
LOC111052697	-1.59319	1.97954e-42	down	uncharacterized LOC111052697 (LOC111052697), mRNA
LOC111058925	-2.43985	2.19395e-41	down	uncharacterized LOC111058925 (LOC111058925), mRNA
LOC111054686	-3.05176	3.30122e-40	down	larval cuticle protein F1-like (LOC111054686), mRNA
LOC111049166	-1.21801	1.37447e-38	down	uncharacterized LOC111049166 (LOC111049166), mRNA
LOC111047578	-2.2458	2.21062e-36	down	uncharacterized LOC111047578 (LOC111047578), mRNA
LOC111056149	-2.99828	3.49247e-36	down	troponin C, isotype gamma-like (LOC111056149), mRNA
LOC111043461	-1.0249	6.49613e-36	down	diphosphoinositol polyphosphate phosphohydrolase 1 (LOC111043461), transcript variant X2, mRNA; diphosphoinositol polyphosphate phosphohydrolase 1 (LOC111043461), transcript variant X4, mRNA; diphosphoinositol polyphosphate phosphohydrolase 1 (LOC111043461), transcript variant X3, mRNA; diphosphoinositol polyphosphate phosphohydrolase 1 (LOC111043461), transcript variant X1, mRNA
LOC111055358	-1.18199	3.55796e-35	down	uncharacterized LOC111055358 (LOC111055358), mRNA
LOC111047674	-1.78731	1.09914e-34	down	neuroparsin-A-like (LOC111047674), mRNA
LOC111055219	-1.17023	1.22634e-34	down	uricase (LOC111055219), mRNA
LOC111057020	-14.632	1.23036e-32	down	histone H1-like (LOC111057020), mRNA
LOC111058994	-2.88958	9.14258e-32	down	vegetative cell wall protein gp1-like (LOC111058994), mRNA
LOC111050405	-7.77738	6.24395e-30	down	uncharacterized PE-PGRS family protein PE_PGRS54-like (LOC111050405), transcript variant X2, mRNA; uncharacterized PE-PGRS family protein PE_PGRS54-like (LOC111050405), transcript variant X1, mRNA
LOC111049239	-1.9097	1.64004e-29	down	cuticle protein 18.7-like (LOC111049239), mRNA
LOC111049241	-3.9948	9.7023e-29	down	uncharacterized LOC111049241 (LOC111049241), mRNA
LOC111058170	-2.39812	1.74041e-28	down	pupal cuticle protein 36a-like (LOC111058170), transcript variant X2, mRNA; pupal cuticle protein 36a-like (LOC111058170), transcript variant X1, mRNA; pupal cuticle protein 36a-like (LOC111058170), transcript variant X3, mRNA
LOC111059613	-1.17474	7.54578e-28	down	uncharacterized LOC111059613 (LOC111059613), ncRNA
LOC111050711	-1.09669	1.99659e-27	down	uncharacterized LOC111050711 (LOC111050711), mRNA
LOC111061788	-1.44731	2.59155e-27	down	uncharacterized LOC111061788 (LOC111061788), mRNA
LOC111059483	-1.48649	3.25589e-27	down	protein obstructor-E (LOC111059483), mRNA
LOC111050961	-1.13731	5.00929e-27	down	dopamine N-acetyltransferase-like (LOC111050961), transcript variant X1, mRNA; dopamine N-acetyltransferase-like (LOC111050961), transcript variant X3, mRNA; dopamine N-acetyltransferase-like (LOC111050961), transcript variant X4, mRNA; dopamine N-acetyltransferase-like (LOC111050961), transcript variant X2, mRNA
LOC111053319	-1.42489	1.50884e-26	down	keratin-associated protein 19-2-like (LOC111053319), mRNA
LOC111062130	-13.9307	4.43967e-26	down	BCL-6 corepressor-like protein 1 (LOC111062130), mRNA
LOC111058276	-3.01167	5.96433e-26	down	cuticle protein 7-like (LOC111058276), mRNA
LOC111055450	-1.18999	8.13208e-26	down	uncharacterized LOC111055450 (LOC111055450), mRNA
LOC111047013	-1.13363	8.74603e-26	down	uncharacterized LOC111047013 (LOC111047013), mRNA
LOC111057187	-2.11926	5.61907e-25	down	cuticle protein 7-like (LOC111057187), mRNA
LOC111044869	-1.38105	5.65546e-25	down	uncharacterized LOC111044869 (LOC111044869), mRNA
LOC111046264	-14.2937	6.53477e-25	down	pollen-specific leucine-rich repeat extensin-like protein 1 (LOC111046264), mRNA
LOC111061301	-2.05546	8.9232e-24	down	extensin-2-like (LOC111061301), mRNA
LOC111056306	-2.87421	9.15493e-24	down	cuticle protein 7-like (LOC111056306), mRNA
LOC111052990	-1.01658	1.85625e-23	down	melanization protease 1-like (LOC111052990), mRNA
LOC111052120	-1.11291	6.18302e-23	down	calcium-binding protein P-like (LOC111052120), mRNA
LOC111050040	-2.86834	6.48676e-23	down	cuticle protein 18.7-like (LOC111050040), partial mRNA
LOC111062512	-1.26425	4.81229e-22	down	uncharacterized LOC111062512 (LOC111062512), mRNA
LOC111051398	-2.21315	1.99081e-21	down	cuticle protein 16.5-like (LOC111051398), mRNA
LOC111051350	-1.00041	2.67937e-21	down	L-threonine ammonia-lyase (LOC111051350), transcript variant X1, mRNA; L-threonine ammonia-lyase (LOC111051350), transcript variant X2, mRNA
LOC111058171	-1.46029	1.12304e-20	down	endocuticle structural glycoprotein ABD-4-like (LOC111058171), mRNA
LOC111060065	-1.12444	4.60832e-20	down	calexcitin-1 (LOC111060065), mRNA
LOC111051516	-1.15978	6.80967e-20	down	uncharacterized LOC111051516 (LOC111051516), ncRNA
LOC111046347	-2.8537	1.94928e-19	down	cuticle protein-like (LOC111046347), mRNA
LOC111057708	-2.08221	3.88027e-19	down	probable NADH dehydrogenase [ubiquinone] 1 alpha subcomplex subunit 12 (LOC111057708), mRNA
LOC111051029	-1.52504	5.60156e-19	down	uncharacterized LOC111051029 (LOC111051029), transcript variant X1, mRNA; uncharacterized LOC111051029 (LOC111051029), transcript variant X2, mRNA
LOC111062647	-12.6132	3.4832e-18	down	probable serine/threonine-protein kinase clkA (LOC111062647), partial mRNA
LOC111056891	-1.02908	1.98965e-17	down	tubulin beta chain-like (LOC111056891), mRNA
LOC111050036	-2.89209	2.72429e-17	down	cuticle protein 6-like (LOC111050036), mRNA
LOC111063015	-1.66404	3.36395e-17	down	delta-like protein 1 (LOC111063015), mRNA
LOC111064114	-1.12344	3.54649e-17	down	nucleolin-like (LOC111064114), mRNA
LOC111046730	-2.44318	4.50344e-17	down	uncharacterized LOC111046730 (LOC111046730), mRNA
LOC111060728	-2.93685	1.63632e-16	down	cuticle protein 7-like (LOC111060728), mRNA
LOC111059908	-1.06566	1.65651e-16	down	acylphosphatase-2-like (LOC111059908), mRNA
LOC111058992	-2.22791	5.11232e-16	down	extensin-like (LOC111058992), transcript variant X2, mRNA; extensin-like (LOC111058992), transcript variant X1, mRNA
LOC111052249	-1.02416	1.02471e-15	down	L-threonine ammonia-lyase-like (LOC111052249), mRNA
LOC111054905	-1.71497	1.3306e-15	down	flightin (LOC111054905), transcript variant X1, mRNA; flightin (LOC111054905), transcript variant X2, mRNA
LOC111053535	-1.23261	1.4246e-15	down	uncharacterized LOC111053535 (LOC111053535), transcript variant X2, mRNA; uncharacterized LOC111053535 (LOC111053535), transcript variant X1, mRNA
LOC111055048	-1.30688	1.53056e-15	down	serine/threonine-protein phosphatase alpha-3 isoform-like (LOC111055048), mRNA
LOC111060723	-1.05166	1.63849e-15	down	60S ribosomal protein L27-A-like (LOC111060723), mRNA
LOC111049920	-1.196	4.20297e-15	down	nose resistant to fluoxetine protein 6-like (LOC111049920), mRNA
LOC111055532	-4.65262	6.82031e-15	down	uncharacterized LOC111055532 (LOC111055532), mRNA
LOC111054320	-1.37695	7.54411e-15	down	apolipoprotein D-like (LOC111054320), mRNA
LOC111052857	-1.24992	1.48188e-14	down	transcription factor SPT20 homolog (LOC111052857), transcript variant X1, mRNA; transcription factor SPT20 homolog (LOC111052857), transcript variant X2, mRNA
LOC111056827	-1.10815	2.77394e-14	down	uncharacterized LOC111056827 (LOC111056827), mRNA
LOC111043204	-1.19674	6.62566e-14	down	uncharacterized LOC111043204 (LOC111043204), mRNA
LOC111059842	-1.07955	1.03698e-13	down	cytosol aminopeptidase-like (LOC111059842), mRNA
LOC111055338	-1.74242	1.06572e-13	down	cuticle protein 19-like (LOC111055338), mRNA
LOC111055844	-1.3269	1.06862e-13	down	glycine-rich protein HC1-like (LOC111055844), mRNA
LOC111063562	-1.11421	1.10257e-13	down	protein yellow-like (LOC111063562), mRNA
LOC111053865	-1.02093	2.13441e-13	down	PI-actitoxin-Axm2b-like (LOC111053865), mRNA
LOC111058648	-1.1427	2.29562e-13	down	ethanolamine-phosphate phospho-lyase-like (LOC111058648), mRNA
LOC111054532	-1.06189	3.03947e-13	down	PI-actitoxin-Avd5a-like (LOC111054532), mRNA
LOC111047488	-1.01536	4.55129e-13	down	proline-rich protein HaeIII subfamily 1-like (LOC111047488), mRNA
LOC111055737	-2.79947	6.03071e-13	down	endocuticle structural glycoprotein ABD-4-like (LOC111055737), mRNA
LOC111046604	-1.26378	7.71317e-13	down	voltage-dependent anion-selective channel-like (LOC111046604), mRNA
LOC111043545	-1.19288	1.01865e-12	down	uncharacterized LOC111043545 (LOC111043545), mRNA
LOC111052007	-2.43173	1.43915e-12	down	zinc metalloproteinase nas-13-like (LOC111052007), mRNA
LOC111060790	-1.01402	1.48811e-12	down	uncharacterized LOC111060790 (LOC111060790), mRNA
LOC111052982	-1.30115	3.38641e-12	down	uncharacterized LOC111052982 (LOC111052982), mRNA
LOC111059220	-1.35804	4.02989e-12	down	uncharacterized LOC111059220 (LOC111059220), ncRNA
LOC111062612	-1.02659	8.1965e-12	down	uncharacterized LOC111062612 (LOC111062612), mRNA
LOC111050536	-1.15046	9.45124e-12	down	uncharacterized LOC111050536 (LOC111050536), mRNA
LOC111050962	-1.0014	1.09381e-11	down	cytosol aminopeptidase-like (LOC111050962), mRNA
LOC111062945	-2.74671	1.31124e-11	down	cuticle protein 19-like (LOC111062945), partial mRNA
LOC111054316	-1.13889	1.51311e-11	down	apolipoprotein D-like (LOC111054316), transcript variant X1, mRNA; apolipoprotein D-like (LOC111054316), transcript variant X2, mRNA
LOC111062786	-1.27641	1.53698e-11	down	histone H4 (LOC111062786), mRNA
LOC111063117	-1.38727	2.33169e-11	down	uncharacterized LOC111063117 (LOC111063117), mRNA
LOC111063867	-1.05966	2.33257e-11	down	uncharacterized LOC111063867 (LOC111063867), mRNA
LOC111060486	-1.00641	2.56447e-11	down	cingulin-like (LOC111060486), mRNA
LOC111043810	-1.07436	2.72241e-11	down	tubulin alpha-8 chain-like (LOC111043810), mRNA
LOC111055593	-1.17731	3.21539e-11	down	uncharacterized LOC111055593 (LOC111055593), mRNA
LOC111047503	-1.49482	4.61554e-11	down	uncharacterized LOC111047503 (LOC111047503), transcript variant X2, mRNA; uncharacterized LOC111047503 (LOC111047503), transcript variant X1, mRNA
LOC111063660	-1.22959	4.70132e-11	down	histone H4 (LOC111063660), mRNA
LOC111059481	-2.75292	5.58142e-11	down	protein obstructor-E-like (LOC111059481), mRNA
LOC111060747	-1.24993	6.8096e-11	down	60S ribosomal protein L14-A-like (LOC111060747), mRNA
LOC111045417	-1.09618	8.10361e-11	down	serine/threonine-protein phosphatase alpha-2 isoform-like (LOC111045417), mRNA
LOC111043379	-1.53628	8.14433e-11	down	laccase-5 (LOC111043379), mRNA
LOC111044214	-1.27493	1.05133e-10	down	dynein light chain 2, cytoplasmic-like (LOC111044214), mRNA
LOC111060069	-1.57795	1.09385e-10	down	outer dense fiber protein 3-B-like (LOC111060069), mRNA
LOC111058748	-1.02407	1.09772e-10	down	UDP-glucuronosyltransferase 2B18-like (LOC111058748), transcript variant X1, mRNA; UDP-glucuronosyltransferase 2B18-like (LOC111058748), transcript variant X2, mRNA
LOC111044782	-1.97046	1.18613e-10	down	pro-resilin-like (LOC111044782), transcript variant X2, mRNA; pro-resilin-like (LOC111044782), transcript variant X1, mRNA
LOC111055409	-1.87364	1.46587e-10	down	uncharacterized LOC111055409 (LOC111055409), ncRNA
LOC111043584	-1.09767	1.83966e-10	down	protein anon-37Cs-like (LOC111043584), mRNA
LOC111059274	-1.08462	1.92637e-10	down	calphotin-like (LOC111059274), mRNA
LOC111051062	-1.26175	1.98197e-10	down	uncharacterized LOC111051062 (LOC111051062), mRNA
LOC111049485	-1.16651	2.30188e-10	down	transmembrane protein 35A (LOC111049485), mRNA
LOC111061073	-1.23036	2.43714e-10	down	cold-inducible RNA-binding protein-like (LOC111061073), transcript variant X3, mRNA; cold-inducible RNA-binding protein-like (LOC111061073), transcript variant X4, misc_RNA; cold-inducible RNA-binding protein-like (LOC111061073), transcript variant X1, misc_RNA; cold-inducible RNA-binding protein-like (LOC111061073), transcript variant X2, mRNA
LOC111046257	-3.40193	2.81211e-10	down	cuticle protein 7-like (LOC111046257), mRNA
LOC111053117	-1.5256	3.08052e-10	down	uncharacterized LOC111053117 (LOC111053117), transcript variant X1, mRNA; uncharacterized LOC111053117 (LOC111053117), transcript variant X2, mRNA
LOC111060000	-2.44736	3.5192e-10	down	histidine-rich glycoprotein-like (LOC111060000), partial mRNA
LOC111054777	-2.27617	4.05771e-10	down	gastrula zinc finger protein XlCGF57.1-like (LOC111054777), mRNA
LOC111049567	-1.43368	4.68072e-10	down	dual specificity protein phosphatase 23-like (LOC111049567), mRNA
LOC111050191	-1.18337	7.37294e-10	down	fructose-bisphosphate aldolase-like (LOC111050191), mRNA
LOC111050508	-1.04193	9.39969e-10	down	adhesive plaque matrix protein-like (LOC111050508), mRNA
LOC111052934	-1.57325	9.77225e-10	down	cytochrome c oxidase subunit 6b-3-like (LOC111052934), mRNA
LOC111054537	-1.13179	9.95502e-10	down	myoglobin-like (LOC111054537), mRNA
LOC111054890	-1.09068	1.0629e-09	down	synaptic vesicle glycoprotein 2B-like (LOC111054890), mRNA
LOC111055154	-1.57007	1.22574e-09	down	uncharacterized LOC111055154 (LOC111055154), mRNA
LOC111053583	-1.05535	1.27364e-09	down	cardio acceleratory peptide 2b (LOC111053583), transcript variant X2, mRNA; cardio acceleratory peptide 2b (LOC111053583), transcript variant X1, mRNA
LOC111050868	-1.44929	1.52484e-09	down	uncharacterized LOC111050868 (LOC111050868), mRNA
LOC111055739	-3.86565	1.57841e-09	down	larval cuticle protein LCP-30-like (LOC111055739), mRNA
LOC111062486	-1.5224	2.51558e-09	down	facilitated trehalose transporter Tret1-like (LOC111062486), mRNA
LOC111047338	-1.03322	2.5593e-09	down	uncharacterized LOC111047338 (LOC111047338), mRNA
LOC111054272	-1.37857	3.1355e-09	down	dual specificity tyrosine-phosphorylation-regulated kinase 2 (LOC111054272), transcript variant X5, mRNA; dual specificity tyrosine-phosphorylation-regulated kinase 2 (LOC111054272), transcript variant X2, mRNA; dual specificity tyrosine-phosphorylation-regulated kinase 2 (LOC111054272), transcript variant X7, mRNA; dual specificity tyrosine-phosphorylation-regulated kinase 2 (LOC111054272), tran…
LOC111062464	-1.31411	3.21044e-09	down	tektin-1 (LOC111062464), mRNA
LOC111046276	-1.17856	4.48155e-09	down	U4/U6.U5 small nuclear ribonucleoprotein 27 kDa protein-like (LOC111046276), mRNA
LOC111061942	-1.10949	4.55829e-09	down	uncharacterized LOC111061942 (LOC111061942), mRNA
LOC111056485	-2.55711	5.05561e-09	down	uncharacterized LOC111056485 (LOC111056485), mRNA
LOC111062622	-1.02333	5.86017e-09	down	tubulin beta chain (LOC111062622), mRNA
LOC111062636	-1.54691	5.99986e-09	down	troponin C-like (LOC111062636), mRNA
LOC111062358	-1.19605	7.23308e-09	down	histone H4 (LOC111062358), mRNA
LOC111044111	-1.09964	7.5639e-09	down	uncharacterized LOC111044111 (LOC111044111), mRNA
LOC111053660	-3.7167	8.09343e-09	down	cuticle protein 2-like (LOC111053660), mRNA
LOC111062534	-1.22153	8.66918e-09	down	histone H4 (LOC111062534), mRNA
LOC111063609	-1.03913	8.82573e-09	down	uncharacterized LOC111063609 (LOC111063609), partial mRNA
LOC111059366	-4.29794	8.94498e-09	down	larval/pupal cuticle protein H1C-like (LOC111059366), mRNA
LOC111046208	-1.40421	1.00428e-08	down	alpha-crystallin B chain-like (LOC111046208), mRNA
LOC111052960	-1.34007	1.27688e-08	down	uncharacterized LOC111052960 (LOC111052960), transcript variant X4, misc_RNA; uncharacterized LOC111052960 (LOC111052960), transcript variant X1, mRNA; uncharacterized LOC111052960 (LOC111052960), transcript variant X2, mRNA; uncharacterized LOC111052960 (LOC111052960), transcript variant X3, mRNA
LOC111063148	-1.21028	1.49035e-08	down	histone H4 (LOC111063148), mRNA
LOC111061106	-1.11279	1.99899e-08	down	60S ribosomal protein L16 (LOC111061106), transcript variant X3, mRNA; 60S ribosomal protein L16 (LOC111061106), transcript variant X2, mRNA; 60S ribosomal protein L16 (LOC111061106), transcript variant X1, mRNA
LOC111044058	-1.29311	2.22517e-08	down	pigment-dispersing hormone peptides-like (LOC111044058), mRNA
LOC111052351	-1.0205	2.30476e-08	down	transmembrane protease serine 11D-like (LOC111052351), mRNA
LOC111053035	-1.24926	2.45108e-08	down	cAMP-dependent protein kinase catalytic subunit-like (LOC111053035), mRNA
LOC111047324	-2.45165	2.70697e-08	down	uncharacterized LOC111047324 (LOC111047324), mRNA
LOC111046569	-1.0922	3.0071e-08	down	protein anon-37Cs-like (LOC111046569), mRNA
LOC111050948	-1.25034	3.09415e-08	down	nuclear factor interleukin-3-regulated protein-like (LOC111050948), mRNA
LOC111055859	-1.04354	3.18748e-08	down	uncharacterized LOC111055859 (LOC111055859), mRNA
LOC111043290	-1.159	3.34962e-08	down	serine protease easter-like (LOC111043290), mRNA
LOC111060530	-1.62786	3.74486e-08	down	endocuticle structural protein SgAbd-6-like (LOC111060530), mRNA
LOC111046914	-3.44053	3.89384e-08	down	nucleoside diphosphate kinase homolog 5-like (LOC111046914), mRNA
LOC111044843	-1.24161	3.90246e-08	down	mucin-2-like (LOC111044843), mRNA
LOC111057284	-1.14204	3.95242e-08	down	superoxide dismutase [Cu-Zn]-like (LOC111057284), transcript variant X1, mRNA; superoxide dismutase [Cu-Zn]-like (LOC111057284), transcript variant X2, mRNA
LOC111059372	-1.56328	4.23293e-08	down	protein obstructor-E (LOC111059372), mRNA
LOC111048828	-1.42215	4.87369e-08	down	bromodomain-containing protein 2-like (LOC111048828), mRNA
LOC111061914	-1.05947	7.20102e-08	down	uncharacterized LOC111061914 (LOC111061914), mRNA
LOC111060876	-1.04757	7.76802e-08	down	60S ribosomal protein L25-B-like (LOC111060876), mRNA
LOC111063518	-1.56474	7.88183e-08	down	coiled-coil domain-containing protein 113-like (LOC111063518), transcript variant X3, mRNA; coiled-coil domain-containing protein 113-like (LOC111063518), transcript variant X2, mRNA; coiled-coil domain-containing protein 113-like (LOC111063518), transcript variant X1, mRNA
LOC111048945	-1.21964	8.21342e-08	down	eukaryotic translation initiation factor 2 subunit alpha-like (LOC111048945), transcript variant X1, mRNA; eukaryotic translation initiation factor 2 subunit alpha-like (LOC111048945), transcript variant X2, mRNA
LOC111062778	-1.1689	8.54306e-08	down	histone H4 (LOC111062778), mRNA
LOC111058527	-3.40535	9.4202e-08	down	uncharacterized LOC111058527 (LOC111058527), mRNA
LOC111048520	-14.0155	9.63964e-08	down	uncharacterized LOC111048520 (LOC111048520), mRNA
LOC111063024	-1.18596	1.34239e-07	down	histone H4 (LOC111063024), mRNA
LOC111056265	-1.58715	1.36467e-07	down	very-long-chain 3-oxoacyl-CoA reductase-like (LOC111056265), mRNA
LOC111063022	-1.17903	1.38234e-07	down	histone H4 (LOC111063022), mRNA
LOC111046019	-1.36961	1.54476e-07	down	uncharacterized LOC111046019 (LOC111046019), mRNA
LOC111061486	-1.18999	1.5471e-07	down	serine protease easter-like (LOC111061486), partial mRNA
LOC111055081	-1.23597	1.59841e-07	down	protein takeout-like (LOC111055081), mRNA
LOC111060984	-1.40908	1.69749e-07	down	G1/S-specific cyclin CCN1-like (LOC111060984), mRNA
LOC111050548	-1.27008	2.10152e-07	down	uncharacterized LOC111050548 (LOC111050548), transcript variant X1, mRNA; uncharacterized LOC111050548 (LOC111050548), transcript variant X2, mRNA
LOC111062511	-1.20543	2.186e-07	down	major royal jelly protein 1-like (LOC111062511), partial mRNA
LOC111054331	-1.44142	2.28968e-07	down	uncharacterized LOC111054331 (LOC111054331), mRNA
LOC111064109	-1.14917	2.31887e-07	down	uncharacterized LOC111064109 (LOC111064109), mRNA
LOC111051693	-1.31256	2.36414e-07	down	endocuticle structural glycoprotein SgAbd-1-like (LOC111051693), mRNA
LOC111062677	-1.1512	2.38545e-07	down	nuclear factor interleukin-3-regulated protein-like (LOC111062677), mRNA
LOC111051007	-1.13958	2.45351e-07	down	uncharacterized LOC111051007 (LOC111051007), mRNA
LOC111044599	-1.80439	2.72383e-07	down	carotenoid isomerooxygenase-like (LOC111044599), mRNA
LOC111062900	-1.5846	2.73928e-07	down	protein ovarian tumor locus-like (LOC111062900), transcript variant X1, mRNA; protein ovarian tumor locus-like (LOC111062900), transcript variant X3, mRNA; protein ovarian tumor locus-like (LOC111062900), transcript variant X2, mRNA
LOC111046184	-1.01334	2.95481e-07	down	testis-specific serine/threonine-protein kinase 4-like (LOC111046184), transcript variant X2, mRNA; testis-specific serine/threonine-protein kinase 4-like (LOC111046184), transcript variant X1, mRNA
LOC111060019	-1.17484	3.01432e-07	down	neuroendocrine convertase 2-like (LOC111060019), mRNA
LOC111054072	-1.06233	3.90133e-07	down	cytochrome c oxidase subunit 4, mitochondrial-like (LOC111054072), mRNA
LOC111062184	-1.25306	4.82845e-07	down	aromatic-L-amino-acid decarboxylase-like (LOC111062184), mRNA
LOC111062395	-1.29491	4.98995e-07	down	pyruvate dehydrogenase E1 component subunit beta, mitochondrial-like (LOC111062395), mRNA
LOC111054465	-1.19966	5.19332e-07	down	putative fatty acyl-CoA reductase CG5065 (LOC111054465), mRNA
LOC111046897	-1.04528	6.34375e-07	down	uncharacterized LOC111046897 (LOC111046897), transcript variant X1, mRNA; uncharacterized LOC111046897 (LOC111046897), transcript variant X2, mRNA
LOC111052868	-1.42857	6.70202e-07	down	putative uncharacterized protein DDB_G0282133 (LOC111052868), mRNA
LOC111050458	-1.70248	7.27986e-07	down	uncharacterized LOC111050458 (LOC111050458), mRNA
LOC111049949	-1.82764	7.84423e-07	down	uncharacterized LOC111049949 (LOC111049949), transcript variant X1, mRNA; uncharacterized LOC111049949 (LOC111049949), transcript variant X2, mRNA
LOC111059744	-1.23457	8.84865e-07	down	annexin B10-like (LOC111059744), partial mRNA
LOC111046938	-1.66251	8.91999e-07	down	uncharacterized LOC111046938 (LOC111046938), mRNA
LOC111043887	-1.07636	1.002e-06	down	putative gamma-glutamylcyclotransferase CG2811 (LOC111043887), mRNA
LOC111047950	-1.21118	1.15325e-06	down	larval cuticle protein A3A-like (LOC111047950), transcript variant X1, mRNA; larval cuticle protein A3A-like (LOC111047950), transcript variant X2, mRNA
LOC111050444	-1.04011	1.18499e-06	down	uncharacterized LOC111050444 (LOC111050444), mRNA
LOC111044492	-1.19035	1.29407e-06	down	E3 ubiquitin-protein ligase TRAIP-like (LOC111044492), mRNA
LOC111054090	-2.31457	1.30284e-06	down	synaptotagmin-15-like (LOC111054090), mRNA
LOC111055735	-1.9676	1.31083e-06	down	7,8-dihydro-8-oxoguanine triphosphatase-like (LOC111055735), mRNA
LOC111052861	-2.24174	1.38231e-06	down	cilia- and flagella-associated protein 206 (LOC111052861), transcript variant X2, mRNA; cilia- and flagella-associated protein 206 (LOC111052861), transcript variant X1, mRNA
LOC111052702	-1.94165	1.46195e-06	down	cuticle protein 4.9-like (LOC111052702), mRNA
LOC111049626	-1.28519	1.53409e-06	down	uncharacterized LOC111049626 (LOC111049626), mRNA
LOC111061665	-1.22656	1.63564e-06	down	serine/threonine-protein phosphatase 2A 56 kDa regulatory subunit epsilon isoform-like (LOC111061665), mRNA
LOC111044422	-1.38669	1.68359e-06	down	cytochrome c oxidase subunit 6A, mitochondrial-like (LOC111044422), mRNA
LOC111046607	-1.06154	1.73664e-06	down	uncharacterized LOC111046607 (LOC111046607), mRNA
LOC111046052	-1.14902	1.90946e-06	down	protein seele-like (LOC111046052), mRNA
LOC111058915	-1.01289	2.03973e-06	down	uncharacterized LOC111058915 (LOC111058915), mRNA
LOC111049631	-1.4187	2.19609e-06	down	uncharacterized LOC111049631 (LOC111049631), mRNA
LOC111046275	-1.19858	2.36748e-06	down	U4/U6.U5 small nuclear ribonucleoprotein 27 kDa protein-like (LOC111046275), mRNA
LOC111048564	-1.55706	2.37518e-06	down	uncharacterized LOC111048564 (LOC111048564), mRNA
LOC111055258	-1.2975	2.4712e-06	down	uncharacterized LOC111055258 (LOC111055258), mRNA
LOC111056469	-1.03896	2.61177e-06	down	apolipoprotein D-like (LOC111056469), mRNA
LOC111052808	-1.02071	2.90677e-06	down	pollen-specific leucine-rich repeat extensin-like protein 1 (LOC111052808), mRNA
LOC111059957	-1.31176	2.98747e-06	down	peroxisomal N(1)-acetyl-spermine/spermidine oxidase-like (LOC111059957), mRNA
LOC111046103	-1.1888	3.08896e-06	down	thioredoxin-like (LOC111046103), mRNA
LOC111043524	-2.29862	3.25385e-06	down	uncharacterized LOC111043524 (LOC111043524), mRNA
LOC111052109	-1.08892	3.36395e-06	down	uncharacterized LOC111052109 (LOC111052109), mRNA
LOC111049513	-1.15392	3.65351e-06	down	outer dense fiber protein 3-B-like (LOC111049513), mRNA
LOC111060743	-1.33863	3.67082e-06	down	ubiquitin-conjugating enzyme E2-20 kDa-like (LOC111060743), mRNA
LOC111048290	-1.14429	4.30567e-06	down	uncharacterized LOC111048290 (LOC111048290), mRNA
LOC111050528	-1.84808	4.44654e-06	down	nose resistant to fluoxetine protein 6-like (LOC111050528), mRNA
LOC111062391	-1.28321	4.71272e-06	down	uncharacterized LOC111062391 (LOC111062391), mRNA
LOC111054247	-1.23126	4.97314e-06	down	uncharacterized LOC111054247 (LOC111054247), mRNA
LOC111047473	-1.7477	5.00029e-06	down	growth hormone-inducible transmembrane protein-like (LOC111047473), mRNA
LOC111060914	-1.11211	5.05427e-06	down	uncharacterized LOC111060914 (LOC111060914), mRNA
LOC111048805	-1.26836	5.54449e-06	down	ubiquitin-conjugating enzyme E2-16 kDa (LOC111048805), mRNA
LOC111050414	-1.21908	6.16355e-06	down	leucine-rich repeat and coiled-coil domain-containing protein 1-like (LOC111050414), mRNA
LOC111055650	-1.574	6.64079e-06	down	uncharacterized LOC111055650 (LOC111055650), transcript variant X1, mRNA; uncharacterized LOC111055650 (LOC111055650), transcript variant X2, mRNA
LOC111059119	-1.08726	7.07472e-06	down	uncharacterized LOC111059119 (LOC111059119), mRNA
LOC111058104	-1.79487	7.86495e-06	down	uncharacterized LOC111058104 (LOC111058104), ncRNA
LOC111054192	-1.32409	8.08872e-06	down	uncharacterized LOC111054192 (LOC111054192), mRNA
LOC111043308	-1.5827	9.10777e-06	down	ABC transporter C family member 12-like (LOC111043308), transcript variant X1, mRNA; ABC transporter C family member 12-like (LOC111043308), transcript variant X2, mRNA
LOC111064223	-1.04618	9.4649e-06	down	cytosol aminopeptidase-like (LOC111064223), transcript variant X1, mRNA; cytosol aminopeptidase-like (LOC111064223), transcript variant X2, mRNA
LOC111052576	-1.55086	9.7653e-06	down	peroxidase-like (LOC111052576), mRNA
LOC111044567	-1.26642	1.01815e-05	down	putative uncharacterized protein DDB_G0282133 (LOC111044567), mRNA
LOC111046646	-3.52281	1.05064e-05	down	V-type proton ATPase subunit E-like (LOC111046646), mRNA
LOC111054472	-1.08951	1.06576e-05	down	uncharacterized LOC111054472 (LOC111054472), mRNA
LOC111045060	-1.13387	1.2438e-05	down	UBX domain-containing protein 4-like (LOC111045060), mRNA
LOC111055046	-1.57369	1.31257e-05	down	uncharacterized LOC111055046 (LOC111055046), mRNA
LOC111056352	-1.2917	1.33153e-05	down	uncharacterized LOC111056352 (LOC111056352), ncRNA
LOC111057372	-1.01054	1.43337e-05	down	putative acyl-CoA-binding protein (LOC111057372), mRNA
LOC111045144	-1.1759	1.4672e-05	down	peroxisomal N(1)-acetyl-spermine/spermidine oxidase-like (LOC111045144), mRNA
LOC111062333	-3.43595	1.57212e-05	down	larval/pupal cuticle protein H1C-like (LOC111062333), partial mRNA
LOC111060729	-3.42908	1.73835e-05	down	cuticle protein 7-like (LOC111060729), mRNA
LOC111048871	-1.51551	1.74469e-05	down	cytochrome c oxidase subunit 7C, mitochondrial-like (LOC111048871), mRNA
LOC111043964	-1.75979	1.81809e-05	down	charged multivesicular body protein 1b-like (LOC111043964), mRNA
LOC111060781	-1.56345	1.82985e-05	down	delta-aminolevulinic acid dehydratase-like (LOC111060781), mRNA
LOC111057162	-1.10073	1.87371e-05	down	polymerase delta-interacting protein 2-like (LOC111057162), mRNA
LOC111054048	-2.13658	1.95619e-05	down	uncharacterized LOC111054048 (LOC111054048), mRNA
LOC111060417	-1.25152	2.26363e-05	down	neuropeptide F receptor-like (LOC111060417), partial mRNA
LOC111053602	-2.05602	2.27757e-05	down	uncharacterized LOC111053602 (LOC111053602), transcript variant X1, mRNA; uncharacterized LOC111053602 (LOC111053602), transcript variant X2, mRNA
LOC111047180	-1.11274	2.32683e-05	down	leucine-rich repeat-containing protein 27-like (LOC111047180), mRNA
LOC111061310	-1.62927	2.51547e-05	down	kinetochore protein fta4-like (LOC111061310), mRNA
LOC111054807	-1.95647	2.80555e-05	down	inactive ubiquitin carboxyl-terminal hydrolase MINDY-4B-like (LOC111054807), mRNA
LOC111056601	-1.35047	2.86789e-05	down	uncharacterized LOC111056601 (LOC111056601), transcript variant X1, mRNA; uncharacterized LOC111056601 (LOC111056601), transcript variant X2, mRNA
LOC111047715	-1.3629	2.90655e-05	down	uncharacterized LOC111047715 (LOC111047715), transcript variant X2, misc_RNA; uncharacterized LOC111047715 (LOC111047715), transcript variant X1, mRNA
LOC111061491	-1.03735	3.05655e-05	down	protein msta-like (LOC111061491), mRNA
LOC111048990	-1.20694	3.1099e-05	down	uncharacterized LOC111048990 (LOC111048990), mRNA
LOC111049849	-1.19052	3.19235e-05	down	major royal jelly protein 5-like (LOC111049849), mRNA
LOC111061405	-1.28119	3.51374e-05	down	probable 2-ketoarginine decarboxylase AruI (LOC111061405), mRNA
LOC111058985	-1.17048	3.51504e-05	down	proliferating cell nuclear antigen-like (LOC111058985), mRNA
LOC111058089	-1.26902	3.66159e-05	down	protein msta-like (LOC111058089), mRNA
LOC111044771	-1.96609	3.69231e-05	down	uncharacterized LOC111044771 (LOC111044771), mRNA
LOC111052356	-1.49072	3.70674e-05	down	nose resistant to fluoxetine protein 6-like (LOC111052356), mRNA
LOC111061338	-1.22734	3.75017e-05	down	protein yellow-like (LOC111061338), mRNA
LOC111048294	-1.32465	3.76122e-05	down	cuticle protein 19-like (LOC111048294), mRNA
LOC111053478	-2.6146	3.96281e-05	down	radial spoke head 14 homolog (LOC111053478), mRNA
LOC111047747	-2.81892	4.09809e-05	down	uncharacterized LOC111047747 (LOC111047747), mRNA
LOC111052625	-1.00375	4.64547e-05	down	calmodulin-like (LOC111052625), mRNA
LOC111047672	-1.19076	4.72409e-05	down	uncharacterized LOC111047672 (LOC111047672), transcript variant X2, mRNA; uncharacterized LOC111047672 (LOC111047672), transcript variant X1, mRNA
LOC111048119	-1.42606	4.87276e-05	down	uncharacterized LOC111048119 (LOC111048119), mRNA
LOC111060464	-1.05779	4.8802e-05	down	very-long-chain 3-oxoacyl-CoA reductase-like (LOC111060464), mRNA
LOC111061920	-1.3408	5.32211e-05	down	54S ribosomal protein L19, mitochondrial-like (LOC111061920), mRNA
LOC111063147	-1.56425	5.53847e-05	down	GATA zinc finger domain-containing protein 14-like (LOC111063147), transcript variant X1, mRNA; GATA zinc finger domain-containing protein 14-like (LOC111063147), transcript variant X2, mRNA
LOC111058973	-1.45503	5.81635e-05	down	uncharacterized LOC111058973 (LOC111058973), mRNA
LOC111044104	-1.09245	5.95319e-05	down	carbonic anhydrase 5B, mitochondrial-like (LOC111044104), mRNA
LOC111052199	-1.14116	6.12784e-05	down	uncharacterized LOC111052199 (LOC111052199), ncRNA
LOC111058668	-1.07831	6.12903e-05	down	glyceraldehyde-3-phosphate dehydrogenase-like (LOC111058668), mRNA
LOC111058986	-1.01822	7.00169e-05	down	small ubiquitin-related modifier 2-like (LOC111058986), mRNA
LOC111045191	-1.572	7.02991e-05	down	uncharacterized LOC111045191 (LOC111045191), transcript variant X2, mRNA; uncharacterized LOC111045191 (LOC111045191), transcript variant X1, mRNA; uncharacterized LOC111045191 (LOC111045191), transcript variant X3, mRNA; uncharacterized LOC111045191 (LOC111045191), transcript variant X4, mRNA
LOC111049027	-1.33623	7.24183e-05	down	uncharacterized LOC111049027 (LOC111049027), transcript variant X1, mRNA; uncharacterized LOC111049027 (LOC111049027), transcript variant X2, mRNA
LOC111054073	-1.16002	7.36637e-05	down	50S ribosomal protein L15-like (LOC111054073), mRNA
LOC111064232	-1.22434	7.54922e-05	down	uncharacterized LOC111064232 (LOC111064232), transcript variant X2, mRNA; uncharacterized LOC111064232 (LOC111064232), transcript variant X4, mRNA; uncharacterized LOC111064232 (LOC111064232), transcript variant X1, mRNA; uncharacterized LOC111064232 (LOC111064232), transcript variant X3, mRNA
LOC111057397	-1.55193	7.6527e-05	down	glucose-6-phosphate isomerase-like (LOC111057397), mRNA
LOC111061446	-1.54516	7.90859e-05	down	SWR1-complex protein 5-like (LOC111061446), mRNA
LOC111051795	-1.40204	7.96523e-05	down	U1 small nuclear ribonucleoprotein 70 kDa-like (LOC111051795), mRNA
LOC111043896	-1.06018	8.14624e-05	down	SRP-independent targeting protein 3-like (LOC111043896), mRNA
LOC111058548	-1.02691	8.22348e-05	down	uncharacterized LOC111058548 (LOC111058548), partial mRNA
LOC111056440	-1.28649	8.48017e-05	down	uncharacterized LOC111056440 (LOC111056440), transcript variant X1, mRNA; uncharacterized LOC111056440 (LOC111056440), transcript variant X2, mRNA
LOC111055938	-1.18392	8.67591e-05	down	protein takeout-like (LOC111055938), mRNA
LOC111060649	-1.68891	9.04094e-05	down	cuticle protein 16.5-like (LOC111060649), mRNA
LOC111058400	-1.75027	9.11311e-05	down	uncharacterized protein C11orf70 homolog (LOC111058400), mRNA
LOC111058513	-1.86256	9.19438e-05	down	golgin subfamily A member 6-like protein 2 (LOC111058513), mRNA
LOC111061008	-1.09969	9.5318e-05	down	probable T-complex protein 1 subunit eta (LOC111061008), mRNA
LOC111045888	-1.16943	9.76323e-05	down	cuticle protein 21-like (LOC111045888), mRNA
LOC111048809	-1.10404	9.99364e-05	down	probable vesicular-fusion protein sec17 homolog (LOC111048809), mRNA
LOC111061526	-1.62835	0.000104563	down	protein SVP26-like (LOC111061526), transcript variant X1, mRNA; protein SVP26-like (LOC111061526), transcript variant X2, mRNA
LOC111050367	-1.26152	0.000107745	down	sperm-associated antigen 7 homolog (LOC111050367), mRNA
LOC111056355	-1.22555	0.000112041	down	shematrin-like protein 1 (LOC111056355), transcript variant X1, mRNA; shematrin-like protein 1 (LOC111056355), transcript variant X2, mRNA
LOC111061185	-1.17265	0.000118896	down	probable 20S rRNA accumulation protein 4 (LOC111061185), mRNA
LOC111062394	-1.0391	0.000120431	down	putative serine protease K12H4.7 (LOC111062394), mRNA
LOC111051279	-1.25862	0.000127803	down	zinc finger C2HC domain-containing protein 1B-like (LOC111051279), mRNA
LOC111052589	-1.18048	0.000128444	down	uncharacterized LOC111052589 (LOC111052589), transcript variant X2, mRNA; uncharacterized LOC111052589 (LOC111052589), transcript variant X1, mRNA
LOC111054998	-1.14416	0.000130623	down	endocuticle structural protein SgAbd-6-like (LOC111054998), mRNA
LOC111050964	-1.52692	0.000131655	down	uncharacterized LOC111050964 (LOC111050964), mRNA
LOC111056180	-1.55799	0.000144221	down	uncharacterized LOC111056180 (LOC111056180), mRNA
LOC111043288	-1.03393	0.000145844	down	serine protease easter-like (LOC111043288), mRNA
LOC111043909	-1.2072	0.000148695	down	transport protein particle subunit trs23-like (LOC111043909), mRNA
LOC111055771	-1.48888	0.000149377	down	uncharacterized LOC111055771 (LOC111055771), mRNA
LOC111050173	-1.46795	0.000153707	down	uncharacterized LOC111050173 (LOC111050173), mRNA
LOC111055180	-1.02297	0.000157322	down	uncharacterized LOC111055180 (LOC111055180), mRNA
LOC111048165	-1.91981	0.000157442	down	uncharacterized LOC111048165 (LOC111048165), mRNA
LOC111052983	-1.1383	0.000159294	down	myosin-9-like (LOC111052983), mRNA
LOC111060874	-1.4108	0.00016005	down	WD repeat-containing protein 82-like (LOC111060874), mRNA
LOC111044928	-2.55807	0.000167355	down	cuticle protein 7-like (LOC111044928), mRNA
LOC111051407	-1.83903	0.00017511	down	serine/threonine-protein kinase PLK1-like (LOC111051407), mRNA
LOC111049255	-1.02399	0.000181623	down	ubiquitin carboxyl-terminal hydrolase 2-like (LOC111049255), mRNA
LOC111057771	-1.62155	0.000190841	down	tubulin alpha-3 chain-like (LOC111057771), mRNA
LOC111050482	-1.36143	0.000199908	down	putative uncharacterized protein DDB_G0282133 (LOC111050482), mRNA
LOC111046544	-1.62705	0.00020154	down	pro-resilin-like (LOC111046544), mRNA
LOC111049389	-1.35992	0.000205288	down	protein PFC0760c-like (LOC111049389), mRNA
LOC111052156	-1.05197	0.000206333	down	uncharacterized LOC111052156 (LOC111052156), mRNA
LOC111059014	-1.67272	0.000209983	down	uncharacterized LOC111059014 (LOC111059014), mRNA
LOC111053525	-1.78109	0.000211506	down	CCAAT/enhancer-binding protein-like (LOC111053525), transcript variant X1, mRNA; CCAAT/enhancer-binding protein-like (LOC111053525), transcript variant X2, mRNA
LOC111061861	-1.39591	0.0002145	down	uncharacterized LOC111061861 (LOC111061861), transcript variant X1, mRNA; uncharacterized LOC111061861 (LOC111061861), transcript variant X2, mRNA
LOC111061181	-1.59407	0.000225748	down	protein NIF3 homolog (LOC111061181), mRNA
LOC111061568	-1.21508	0.000226157	down	peroxidase-like (LOC111061568), mRNA
LOC111046695	-1.24192	0.000230011	down	E3 ubiquitin-protein ligase MARCH2-like (LOC111046695), transcript variant X2, mRNA; E3 ubiquitin-protein ligase MARCH2-like (LOC111046695), transcript variant X1, mRNA
LOC111063942	-1.10609	0.000230601	down	uncharacterized LOC111063942 (LOC111063942), mRNA
LOC111058051	-1.5021	0.000231404	down	synaptotagmin-11-like (LOC111058051), partial mRNA
LOC111051352	-1.11783	0.000232421	down	uncharacterized LOC111051352 (LOC111051352), transcript variant X2, mRNA; uncharacterized LOC111051352 (LOC111051352), transcript variant X1, mRNA; uncharacterized LOC111051352 (LOC111051352), transcript variant X3, mRNA
LOC111055134	-1.61163	0.000239189	down	uncharacterized LOC111055134 (LOC111055134), mRNA
LOC111060828	-1.55187	0.000247712	down	cleavage stimulation factor subunit 2-like (LOC111060828), mRNA
LOC111047047	-1.0105	0.00025775	down	uncharacterized LOC111047047 (LOC111047047), partial mRNA
LOC111048704	-1.61567	0.000264041	down	uncharacterized LOC111048704 (LOC111048704), transcript variant X2, mRNA; uncharacterized LOC111048704 (LOC111048704), transcript variant X1, mRNA; uncharacterized LOC111048704 (LOC111048704), transcript variant X3, mRNA
LOC111061468	-1.72575	0.000266753	down	bifunctional polynucleotide phosphatase/kinase-like (LOC111061468), mRNA
LOC111046694	-1.84993	0.000274249	down	uncharacterized LOC111046694 (LOC111046694), transcript variant X2, mRNA; uncharacterized LOC111046694 (LOC111046694), transcript variant X1, mRNA
LOC111049140	-1.03879	0.000282451	down	2-oxoglutarate dehydrogenase-like, mitochondrial (LOC111049140), mRNA
LOC111061191	-1.56121	0.000294815	down	probable methyltransferase-like protein 15 homolog (LOC111061191), mRNA
LOC111055385	-1.29149	0.000298237	down	tektin-2-like (LOC111055385), mRNA
LOC111048766	-1.46089	0.000305899	down	dynein intermediate chain 3, ciliary (LOC111048766), mRNA
LOC111049611	-1.14562	0.000318258	down	angiopoietin-2 (LOC111049611), transcript variant X2, mRNA; angiopoietin-2 (LOC111049611), transcript variant X1, mRNA
LOC111061353	-1.56004	0.000342139	down	defective in cullin neddylation protein 1-like (LOC111061353), mRNA
LOC111047762	-1.73598	0.000354669	down	uncharacterized LOC111047762 (LOC111047762), mRNA
LOC111045735	-1.35668	0.000358737	down	uncharacterized LOC111045735 (LOC111045735), mRNA
LOC111063465	-1.03954	0.000379257	down	uncharacterized LOC111063465 (LOC111063465), mRNA
LOC111053632	-1.00327	0.000390912	down	protein-tyrosine sulfotransferase (LOC111053632), transcript variant X2, mRNA; protein-tyrosine sulfotransferase (LOC111053632), transcript variant X1, mRNA; protein-tyrosine sulfotransferase (LOC111053632), transcript variant X3, mRNA
LOC111048735	-1.52517	0.00040639	down	pancreatic lipase-related protein 2-like (LOC111048735), mRNA
LOC111057926	-1.71167	0.000406872	down	uncharacterized LOC111057926 (LOC111057926), mRNA
LOC111061769	-1.5173	0.000419783	down	peroxisome assembly protein 12 (LOC111061769), mRNA
LOC111046992	-1.46158	0.000489137	down	probable phosphoglycerate kinase (LOC111046992), mRNA
LOC111051564	-1.09877	0.000502919	down	nose resistant to fluoxetine protein 6-like (LOC111051564), mRNA
LOC111062774	-3.50013	0.000514441	down	synaptic vesicle glycoprotein 2B-like (LOC111062774), partial mRNA
LOC111047266	-1.21194	0.000525674	down	cytochrome P450 4C1-like (LOC111047266), mRNA
LOC111062136	-1.22937	0.000526504	down	uncharacterized LOC111062136 (LOC111062136), ncRNA
LOC111048818	-1.14169	0.000535839	down	myosin-11-like (LOC111048818), mRNA
LOC111050867	-1.33273	0.000540122	down	uncharacterized LOC111050867 (LOC111050867), mRNA
LOC111052404	-1.15222	0.000555864	down	protein IFH1-like (LOC111052404), mRNA
LOC111060935	-1.36905	0.000563479	down	ER-derived vesicles protein ERV14-like (LOC111060935), mRNA
LOC111062456	-1.46549	0.000575792	down	polycomb protein eed-like (LOC111062456), partial mRNA
LOC111054885	-1.36328	0.000577773	down	uncharacterized LOC111054885 (LOC111054885), transcript variant X1, mRNA; uncharacterized LOC111054885 (LOC111054885), transcript variant X2, mRNA
LOC111048893	-2.4781	0.000595271	down	uncharacterized LOC111048893 (LOC111048893), mRNA
LOC111048110	-2.35812	0.000619248	down	isocitrate dehydrogenase [NAD] subunit gamma, mitochondrial-like (LOC111048110), mRNA
LOC111062598	-1.67578	0.000619408	down	adenylate kinase 8 (LOC111062598), transcript variant X1, mRNA; adenylate kinase 8 (LOC111062598), transcript variant X2, mRNA
LOC111052159	-2.5479	0.000621703	down	uncharacterized LOC111052159 (LOC111052159), mRNA
LOC111060636	-1.39153	0.000633356	down	uncharacterized LOC111060636 (LOC111060636), mRNA
LOC111046912	-1.47409	0.000636918	down	uncharacterized LOC111046912 (LOC111046912), transcript variant X1, mRNA; uncharacterized LOC111046912 (LOC111046912), transcript variant X2, mRNA
LOC111059782	-1.95835	0.000640175	down	uncharacterized LOC111059782 (LOC111059782), mRNA
LOC111047030	-1.20063	0.000667196	down	cilia- and flagella-associated protein 20-like (LOC111047030), mRNA
LOC111053522	-1.9478	0.000668043	down	uncharacterized LOC111053522 (LOC111053522), mRNA
LOC111052803	-1.62448	0.000685861	down	uncharacterized LOC111052803 (LOC111052803), mRNA
LOC111046574	-1.47189	0.000700798	down	uncharacterized protein C15orf61 (LOC111046574), mRNA
LOC111058034	-1.09359	0.000702636	down	mitochondrial import receptor subunit TOM22 homolog (LOC111058034), mRNA
LOC111049249	-1.00413	0.000709217	down	uncharacterized LOC111049249 (LOC111049249), transcript variant X3, mRNA; uncharacterized LOC111049249 (LOC111049249), transcript variant X1, mRNA; uncharacterized LOC111049249 (LOC111049249), transcript variant X2, mRNA
LOC111055702	-1.17561	0.000720406	down	uncharacterized LOC111055702 (LOC111055702), mRNA
LOC111060299	-1.15465	0.000724816	down	uncharacterized LOC111060299 (LOC111060299), ncRNA
LOC111056472	-1.37855	0.000740012	down	uncharacterized LOC111056472 (LOC111056472), transcript variant X1, mRNA; uncharacterized LOC111056472 (LOC111056472), transcript variant X2, mRNA
LOC111059623	-1.49144	0.000769201	down	pro-resilin-like (LOC111059623), mRNA
LOC111045032	-1.38776	0.000772221	down	uncharacterized LOC111045032 (LOC111045032), mRNA
LOC111061669	-1.27072	0.000774895	down	uncharacterized LOC111061669 (LOC111061669), mRNA
LOC111056383	-1.71443	0.000819777	down	uncharacterized serine-rich protein C215.13-like (LOC111056383), mRNA
LOC111059990	-1.16532	0.000826326	down	uncharacterized LOC111059990 (LOC111059990), transcript variant X2, mRNA; uncharacterized LOC111059990 (LOC111059990), transcript variant X1, mRNA
LOC111061065	-1.57448	0.000861835	down	pro-resilin-like (LOC111061065), mRNA
LOC111057275	-1.54021	0.000887117	down	uncharacterized LOC111057275 (LOC111057275), transcript variant X4, mRNA; uncharacterized LOC111057275 (LOC111057275), transcript variant X3, mRNA; uncharacterized LOC111057275 (LOC111057275), transcript variant X1, mRNA; uncharacterized LOC111057275 (LOC111057275), transcript variant X5, mRNA; uncharacterized LOC111057275 (LOC111057275), transcript variant X2, mRNA
LOC111049299	-1.67814	0.000887656	down	uncharacterized LOC111049299 (LOC111049299), mRNA
LOC111060661	-1.20762	0.000890397	down	uncharacterized LOC111060661 (LOC111060661), mRNA
LOC111056419	-1.28255	0.000897242	down	ankyrin repeat protein nuc-2-like (LOC111056419), mRNA
LOC111049087	-1.67402	0.000901919	down	uncharacterized LOC111049087 (LOC111049087), mRNA
LOC111057361	-1.04115	0.000964468	down	pro-resilin-like (LOC111057361), partial mRNA
LOC111060871	-1.55155	0.000965224	down	regulatory protein LEU3-like (LOC111060871), mRNA
LOC111045329	-1.3746	0.00101575	down	pancreatic triacylglycerol lipase-like (LOC111045329), partial mRNA
LOC111053936	-1.13321	0.00102921	down	serine/threonine-protein phosphatase PP1-like (LOC111053936), transcript variant X2, mRNA; serine/threonine-protein phosphatase PP1-like (LOC111053936), transcript variant X1, mRNA; serine/threonine-protein phosphatase PP1-like (LOC111053936), transcript variant X3, mRNA
LOC111061658	-1.03146	0.00105518	down	uncharacterized LOC111061658 (LOC111061658), transcript variant X3, mRNA; uncharacterized LOC111061658 (LOC111061658), transcript variant X1, mRNA; uncharacterized LOC111061658 (LOC111061658), transcript variant X2, mRNA; uncharacterized LOC111061658 (LOC111061658), transcript variant X4, mRNA
LOC111053605	-2.24036	0.00105765	down	uncharacterized LOC111053605 (LOC111053605), mRNA
LOC111054779	-1.34908	0.00108465	down	zinc finger protein 501-like (LOC111054779), mRNA
LOC111061531	-1.62195	0.00109902	down	proteoglycan 4-like (LOC111061531), mRNA
LOC111048848	-1.22587	0.00113618	down	uncharacterized LOC111048848 (LOC111048848), mRNA
LOC111062393	-1.5719	0.00116058	down	dual specificity protein phosphatase CDC14AB-like (LOC111062393), partial mRNA
LOC111052819	-1.70312	0.00127314	down	neurophysin 1-like (LOC111052819), transcript variant X2, mRNA; neurophysin 1-like (LOC111052819), transcript variant X1, mRNA
LOC111059680	-2.27717	0.0012996	down	uncharacterized LOC111059680 (LOC111059680), transcript variant X1, mRNA; uncharacterized LOC111059680 (LOC111059680), transcript variant X2, mRNA
LOC111063309	-1.25532	0.00133039	down	girdin-like (LOC111063309), mRNA
LOC111059277	-1.04091	0.00135236	down	neural cell adhesion molecule 1-like (LOC111059277), partial mRNA
LOC111043681	-1.42802	0.00143428	down	alpha-crystallin A chain-like (LOC111043681), mRNA
LOC111061160	-1.61497	0.00143455	down	riboflavin synthase-like (LOC111061160), transcript variant X2, mRNA; riboflavin synthase-like (LOC111061160), transcript variant X1, mRNA
LOC111045138	-1.27219	0.00151079	down	uncharacterized LOC111045138 (LOC111045138), mRNA
LOC111051344	-1.34853	0.00153116	down	uncharacterized LOC111051344 (LOC111051344), ncRNA
LOC111061114	-1.54374	0.00153335	down	sterol regulatory element-binding protein 1-like (LOC111061114), partial mRNA
LOC111047163	-1.02205	0.0015357	down	uncharacterized LOC111047163 (LOC111047163), mRNA
LOC111045099	-1.32782	0.0015475	down	sexual differentiation process protein isp4-like (LOC111045099), mRNA
LOC111058446	-1.05564	0.00160611	down	uncharacterized LOC111058446 (LOC111058446), mRNA
LOC111051074	-1.22072	0.00163827	down	uncharacterized LOC111051074 (LOC111051074), mRNA
LOC111051244	-1.06615	0.0016656	down	annexin B11-like (LOC111051244), transcript variant X3, mRNA; annexin B11-like (LOC111051244), transcript variant X2, mRNA; annexin B11-like (LOC111051244), transcript variant X1, mRNA; annexin B11-like (LOC111051244), transcript variant X5, mRNA; annexin B11-like (LOC111051244), transcript variant X4, mRNA
LOC111046408	-1.21878	0.00168606	down	tubulin alpha chain-like (LOC111046408), mRNA
LOC111050734	-1.20582	0.00169648	down	dual 3',5'-cyclic-AMP and -GMP phosphodiesterase 11A-like (LOC111050734), mRNA
LOC111049607	-1.07681	0.00170018	down	protein phosphatase PHLPP-like protein (LOC111049607), mRNA
LOC111063133	-1.35451	0.00171433	down	early growth response protein 2-like (LOC111063133), partial mRNA
LOC111048980	-1.45418	0.00173248	down	leukocyte tyrosine kinase receptor-like (LOC111048980), transcript variant X1, mRNA; leukocyte tyrosine kinase receptor-like (LOC111048980), transcript variant X2, mRNA; leukocyte tyrosine kinase receptor-like (LOC111048980), transcript variant X3, mRNA
LOC111045103	-1.26094	0.00174276	down	protein BCP1-like (LOC111045103), mRNA
LOC111053645	-1.38791	0.00175968	down	uncharacterized LOC111053645 (LOC111053645), mRNA
LOC111054365	-1.28598	0.0018046	down	uncharacterized LOC111054365 (LOC111054365), partial mRNA
LOC111061079	-1.11772	0.00186303	down	uncharacterized endoplasmic reticulum membrane protein YGL010W-like (LOC111061079), mRNA
LOC111063029	-1.05486	0.00190619	down	uncharacterized LOC111063029 (LOC111063029), mRNA
LOC111048428	-1.04	0.00191055	down	lysozyme 2-like (LOC111048428), transcript variant X2, mRNA; lysozyme 2-like (LOC111048428), transcript variant X1, mRNA
LOC111061111	-1.34741	0.00212717	down	uncharacterized LOC111061111 (LOC111061111), mRNA
LOC111061735	-1.12268	0.00218929	down	dehydrodolichyl diphosphate synthase complex subunit SPAC4D7.04c-like (LOC111061735), mRNA
LOC111055591	-1.22516	0.00226524	down	uncharacterized LOC111055591 (LOC111055591), mRNA
LOC111061730	-1.08707	0.00227167	down	endoribonuclease YSH1-like (LOC111061730), mRNA
LOC111059936	-1.34962	0.0023338	down	uncharacterized LOC111059936 (LOC111059936), mRNA
LOC111043879	-1.57824	0.0023557	down	nucleotide exchange factor SIL1-like (LOC111043879), mRNA
LOC111053149	-1.32052	0.00239775	down	uncharacterized LOC111053149 (LOC111053149), mRNA
LOC111063205	-1.60768	0.0024516	down	nardilysin-like (LOC111063205), mRNA
LOC111045586	-1.23155	0.00246661	down	PI-PLC X domain-containing protein 3-like (LOC111045586), mRNA
LOC111045091	-1.24902	0.00250711	down	structural maintenance of chromosomes protein 5-like (LOC111045091), mRNA
LOC111064509	-1.32362	0.00254905	down	uncharacterized LOC111064509 (LOC111064509), transcript variant X1, mRNA; uncharacterized LOC111064509 (LOC111064509), transcript variant X4, mRNA; uncharacterized LOC111064509 (LOC111064509), transcript variant X6, mRNA; uncharacterized LOC111064509 (LOC111064509), transcript variant X7, mRNA; uncharacterized LOC111064509 (LOC111064509), transcript variant X5, mRNA; uncharacterized LOC111064509 …
LOC111061434	-1.35564	0.00266789	down	uncharacterized LOC111061434 (LOC111061434), mRNA
LOC111056970	-1.238	0.00281056	down	uncharacterized LOC111056970 (LOC111056970), mRNA
LOC111060920	-1.21636	0.00292043	down	DNA repair protein rad9-like (LOC111060920), mRNA
LOC111057328	-1.08997	0.00293476	down	titin homolog (LOC111057328), mRNA
LOC111056011	-1.20506	0.00293484	down	uncharacterized LOC111056011 (LOC111056011), mRNA
LOC111046750	-1.33726	0.00297097	down	uncharacterized LOC111046750 (LOC111046750), transcript variant X1, mRNA; uncharacterized LOC111046750 (LOC111046750), transcript variant X2, mRNA
LOC111060826	-1.07827	0.00307079	down	peptidyl-prolyl cis-trans isomerase-like 2 (LOC111060826), mRNA
LOC111062145	-1.1462	0.00307773	down	uncharacterized LOC111062145 (LOC111062145), ncRNA
LOC111047905	-1.37638	0.00310192	down	uncharacterized protein DDB_G0283697-like (LOC111047905), mRNA
LOC111061534	-1.01997	0.00311325	down	exosome complex component RRP40-like (LOC111061534), mRNA
LOC111060665	-1.2096	0.00314842	down	calcium/calmodulin-dependent protein kinase-like (LOC111060665), mRNA
LOC111061145	-1.00783	0.00328098	down	probable dihydroorotase (LOC111061145), mRNA
LOC111057660	-1.6015	0.00333225	down	allatostatins (LOC111057660), mRNA
LOC111061432	-1.24759	0.00340879	down	uncharacterized LOC111061432 (LOC111061432), mRNA
LOC111060632	-1.4368	0.00341675	down	calcium-transporting ATPase 3-like (LOC111060632), mRNA
LOC111055453	-1.33226	0.00346372	down	uncharacterized LOC111055453 (LOC111055453), transcript variant X1, mRNA; uncharacterized LOC111055453 (LOC111055453), transcript variant X2, mRNA
LOC111048937	-1.34633	0.00346726	down	18S rRNA (guanine(1575)-N(7))-methyltransferase-like (LOC111048937), partial mRNA
LOC111057043	-1.23832	0.00350144	down	facilitated trehalose transporter Tret1-like (LOC111057043), mRNA
LOC111047512	-1.0446	0.00360423	down	uncharacterized LOC111047512 (LOC111047512), mRNA
LOC111060596	-1.2025	0.00373893	down	uncharacterized LOC111060596 (LOC111060596), ncRNA
LOC111052961	-1.27999	0.00374304	down	trypsin-like (LOC111052961), mRNA
LOC111061731	-1.02685	0.00377187	down	V-type proton ATPase subunit a-like (LOC111061731), mRNA
LOC111059042	-1.06397	0.00378318	down	uncharacterized LOC111059042 (LOC111059042), mRNA
LOC111061154	-1.37535	0.00381177	down	putative histone deacetylase complex subunit cti6 (LOC111061154), mRNA
LOC111043413	-1.29523	0.00383286	down	pyrokinin-1 receptor-like (LOC111043413), mRNA
LOC111046508	-2.04326	0.00387464	down	uncharacterized LOC111046508 (LOC111046508), transcript variant X1, mRNA; uncharacterized LOC111046508 (LOC111046508), transcript variant X2, mRNA
LOC111060789	-1.04592	0.00390129	down	protein ERP1-like (LOC111060789), mRNA
LOC111051414	-1.002	0.00395209	down	uncharacterized LOC111051414 (LOC111051414), mRNA
LOC111045575	-1.16895	0.00398421	down	uncharacterized LOC111045575 (LOC111045575), ncRNA
LOC111049661	-2.00624	0.00404487	down	tektin-3-like (LOC111049661), mRNA
LOC111049942	-1.23765	0.0040508	down	CDK5 regulatory subunit-associated protein 2-like (LOC111049942), transcript variant X2, mRNA; CDK5 regulatory subunit-associated protein 2-like (LOC111049942), transcript variant X1, mRNA
LOC111049391	-1.0219	0.00409309	down	uncharacterized LOC111049391 (LOC111049391), transcript variant X1, mRNA; uncharacterized LOC111049391 (LOC111049391), transcript variant X2, mRNA
LOC111046152	-1.00549	0.0041939	down	coiled-coil domain-containing protein 13-like (LOC111046152), mRNA
LOC111054069	-1.22108	0.00425295	down	non-structural maintenance of chromosomes element 1 homolog (LOC111054069), mRNA
LOC111061105	-1.0388	0.0042855	down	cytochrome c oxidase protein 20, mitochondrial-like (LOC111061105), mRNA
LOC111055261	-1.64351	0.00435766	down	uncharacterized LOC111055261 (LOC111055261), mRNA
LOC111058941	-3.62441	0.00436618	down	dual specificity protein kinase shkB-like (LOC111058941), partial mRNA
LOC111061239	-1.11089	0.00448127	down	uncharacterized LOC111061239 (LOC111061239), mRNA
LOC111044383	-1.17749	0.0045107	down	uncharacterized LOC111044383 (LOC111044383), mRNA
LOC111048897	-1.23854	0.0045771	down	nephrin-like (LOC111048897), mRNA
LOC111061402	-1.13413	0.00459538	down	phosphomevalonate kinase-like (LOC111061402), mRNA
LOC111060849	-1.0958	0.00477331	down	elongation of very long chain fatty acids protein AAEL008004-like (LOC111060849), transcript variant X2, mRNA; elongation of very long chain fatty acids protein AAEL008004-like (LOC111060849), transcript variant X1, mRNA
LOC111061732	-1.18589	0.0050904	down	uncharacterized LOC111061732 (LOC111061732), mRNA
LOC111054725	-1.30398	0.00518338	down	proton-coupled amino acid transporter-like protein CG1139 (LOC111054725), transcript variant X1, mRNA; proton-coupled amino acid transporter-like protein CG1139 (LOC111054725), transcript variant X2, mRNA
LOC111057475	-1.16052	0.00534202	down	FMRFamide receptor (LOC111057475), mRNA
LOC111044822	-1.38852	0.00577407	down	probable cell division protein kinase ECU08_0230 (LOC111044822), mRNA
LOC111045092	-1.18309	0.00580173	down	probable proline--tRNA ligase, mitochondrial (LOC111045092), mRNA
LOC111064583	-1.16452	0.00601019	down	histone H4 (LOC111064583), mRNA
LOC111051197	-1.15843	0.00602158	down	uncharacterized LOC111051197 (LOC111051197), mRNA
LOC111045052	-1.03135	0.00621739	down	pro-corazonin-like (LOC111045052), mRNA
LOC111045146	-1.16022	0.00622863	down	uncharacterized LOC111045146 (LOC111045146), ncRNA
LOC111060873	-1.09731	0.00636163	down	mitochondrial oxaloacetate transport protein-like (LOC111060873), mRNA
LOC111043863	-1.0254	0.00644864	down	ribosome biogenesis protein bms1-like (LOC111043863), mRNA
LOC111045582	-1.07143	0.00648844	down	uncharacterized LOC111045582 (LOC111045582), transcript variant X1, mRNA; uncharacterized LOC111045582 (LOC111045582), transcript variant X2, mRNA
LOC111061770	-1.11485	0.00653815	down	ras-like protein (LOC111061770), mRNA
LOC111043860	-1.15119	0.00672336	down	DNA topoisomerase 2-like (LOC111043860), mRNA
LOC111054663	-1.30908	0.00673314	down	uncharacterized LOC111054663 (LOC111054663), mRNA
LOC111061199	-1.03651	0.00675146	down	uncharacterized MFS-type transporter PB1E7.08c-like (LOC111061199), partial mRNA
LOC111048429	-1.05443	0.00676849	down	lysozyme 3-like (LOC111048429), mRNA
LOC111046469	-1.28655	0.00677206	down	uncharacterized LOC111046469 (LOC111046469), mRNA
LOC111045374	-1.40467	0.00685236	down	osmotic avoidance abnormal protein 3-like (LOC111045374), mRNA
LOC111058824	-1.10759	0.00692058	down	uncharacterized LOC111058824 (LOC111058824), transcript variant X1, mRNA; uncharacterized LOC111058824 (LOC111058824), transcript variant X2, mRNA
LOC111048630	-1.04529	0.00725492	down	organic cation transporter protein-like (LOC111048630), mRNA
LOC111046048	-1.17756	0.00748274	down	uncharacterized LOC111046048 (LOC111046048), mRNA
LOC111051588	-1.05942	0.00758259	down	uncharacterized LOC111051588 (LOC111051588), transcript variant X1, mRNA; uncharacterized LOC111051588 (LOC111051588), transcript variant X2, mRNA
LOC111045157	-1.17954	0.0078822	down	uncharacterized LOC111045157 (LOC111045157), mRNA
LOC111054071	-1.10583	0.00799337	down	ribosomal RNA-processing protein 14-like (LOC111054071), mRNA
LOC111054307	-1.31102	0.00800151	down	histidine-rich glycoprotein-like (LOC111054307), mRNA
LOC111060180	-1.19974	0.00804578	down	uncharacterized LOC111060180 (LOC111060180), mRNA
LOC111057433	-1.03044	0.00813487	down	acetylcholine receptor subunit alpha-L1 (LOC111057433), partial mRNA
LOC111047418	-1.61028	0.0081836	down	putative lipoyltransferase 2, mitochondrial (LOC111047418), mRNA
LOC111043877	-1.22606	0.00833973	down	uncharacterized membrane protein C3B8.06-like (LOC111043877), mRNA
LOC111055736	-1.61282	0.00846906	down	protein amalgam-like (LOC111055736), mRNA
LOC111060206	-1.28815	0.00854846	down	uncharacterized LOC111060206 (LOC111060206), ncRNA
LOC111043803	-1.44923	0.00883544	down	uncharacterized LOC111043803 (LOC111043803), mRNA
LOC111061358	-1.22206	0.00919177	down	uncharacterized LOC111061358 (LOC111061358), mRNA
LOC111052094	-1.30283	0.00920262	down	serine protease persephone-like (LOC111052094), mRNA
LOC111050857	-1.2066	0.00921442	down	uncharacterized LOC111050857 (LOC111050857), mRNA
LOC111061876	-1.05664	0.0094779	down	uncharacterized LOC111061876 (LOC111061876), mRNA
LOC111055668	-1.08897	0.0095259	down	uncharacterized LOC111055668 (LOC111055668), transcript variant X1, mRNA; uncharacterized LOC111055668 (LOC111055668), transcript variant X2, mRNA
LOC111061188	-1.07897	0.00983718	down	serine/threonine-protein phosphatase 2A activator 2-like (LOC111061188), mRNA
LOC111047206	-1.30707	0.0102955	down	cilia- and flagella-associated protein 43 (LOC111047206), mRNA
LOC111062050	-1.07902	0.0104285	down	molybdate transporter 1-like (LOC111062050), mRNA
LOC111054551	-1.26627	0.0106566	down	WD repeat-containing protein 78-like (LOC111054551), mRNA
LOC111062201	-1.13406	0.0107208	down	leucine-rich repeat-containing protein 51-like (LOC111062201), mRNA
LOC111062850	-1.06607	0.0108102	down	exportin-T-like (LOC111062850), mRNA
LOC111059164	-1.12133	0.0108415	down	EF-hand domain-containing family member C2-like (LOC111059164), mRNA
LOC111061001	-1.60222	0.0111792	down	ribosome-interacting GTPase 1-like (LOC111061001), mRNA
LOC111051778	-1.00239	0.0112661	down	uncharacterized LOC111051778 (LOC111051778), transcript variant X2, mRNA; uncharacterized LOC111051778 (LOC111051778), transcript variant X3, mRNA; uncharacterized LOC111051778 (LOC111051778), transcript variant X1, mRNA
LOC111058989	-1.02393	0.0113286	down	uncharacterized LOC111058989 (LOC111058989), mRNA
LOC111043729	-1.23433	0.0114164	down	uncharacterized LOC111043729 (LOC111043729), transcript variant X2, ncRNA; uncharacterized LOC111043729 (LOC111043729), transcript variant X1, ncRNA
LOC111058963	-1.06557	0.0118235	down	uncharacterized LOC111058963 (LOC111058963), transcript variant X1, mRNA; uncharacterized LOC111058963 (LOC111058963), transcript variant X2, mRNA
LOC111061303	-1.10912	0.0123615	down	larval cuticle protein A3A-like (LOC111061303), mRNA
LOC111045050	-1.08632	0.0124104	down	carbohydrate sulfotransferase 11 (LOC111045050), mRNA
LOC111047814	-1.1018	0.012485	down	neural cell adhesion molecule 1 (LOC111047814), mRNA
LOC111061308	-1.22992	0.0126844	down	putative amidase ARB_02965 (LOC111061308), mRNA
LOC111061107	-1.08325	0.0130094	down	uncharacterized LOC111061107 (LOC111061107), ncRNA
LOC111043753	-1.24069	0.0132564	down	uncharacterized LOC111043753 (LOC111043753), mRNA
LOC111058742	-1.10279	0.0135132	down	alpha-L-iduronidase-like (LOC111058742), partial mRNA
LOC111047608	-1.13394	0.0135608	down	uncharacterized LOC111047608 (LOC111047608), mRNA
LOC111060967	-1.03669	0.0136595	down	uncharacterized LOC111060967 (LOC111060967), mRNA
LOC111061539	-1.16929	0.0137608	down	uncharacterized LOC111061539 (LOC111061539), mRNA
LOC111063020	-1.05202	0.0138062	down	BTB/POZ domain-containing protein 3-like (LOC111063020), partial mRNA
LOC111060195	-1.10075	0.0138092	down	trichohyalin-like (LOC111060195), partial mRNA
LOC111051635	-1.19873	0.0142448	down	tubulin glycylase 3A-like (LOC111051635), mRNA
LOC111056388	-1.42875	0.01434	down	serine/arginine repetitive matrix protein 2-like (LOC111056388), mRNA
LOC111049979	-1.09657	0.014366	down	uncharacterized LOC111049979 (LOC111049979), mRNA
LOC111055408	-1.03315	0.0145739	down	gamma-tubulin complex component 6-like (LOC111055408), mRNA
LOC111045089	-1.14645	0.0147469	down	tip elongation aberrant protein 1-like (LOC111045089), mRNA
LOC111064600	-1.08275	0.0151468	down	uncharacterized LOC111064600 (LOC111064600), mRNA
LOC111058987	-1.05569	0.0156847	down	probable prephenate dehydrogenase [NADP(+)] (LOC111058987), mRNA
LOC111043396	-1.0008	0.0157812	down	uncharacterized LOC111043396 (LOC111043396), ncRNA
LOC111045248	-2.73515	0.0158146	down	uncharacterized LOC111045248 (LOC111045248), mRNA
LOC111043276	-1.11637	0.016096	down	uncharacterized LOC111043276 (LOC111043276), mRNA
LOC111060718	-1.02926	0.0161061	down	histone transcription regulator 3 homolog (LOC111060718), partial mRNA
LOC111060627	-1.74739	0.0161425	down	clock-controlled protein 8-like (LOC111060627), mRNA
LOC111045618	-1.28488	0.0162398	down	glycine-rich cell wall structural protein-like (LOC111045618), mRNA
LOC111045767	-2.41381	0.0166533	down	cold and drought-regulated protein CORA-like (LOC111045767), transcript variant X1, mRNA; cold and drought-regulated protein CORA-like (LOC111045767), transcript variant X2, mRNA
LOC111049973	-1.07525	0.0173934	down	serine-rich adhesin for platelets-like (LOC111049973), mRNA
LOC111047443	-1.24399	0.017471	down	coiled-coil domain-containing protein 170 (LOC111047443), mRNA
LOC111044548	-1.63309	0.0175002	down	nose resistant to fluoxetine protein 6-like (LOC111044548), mRNA
LOC111063852	-1.00293	0.0180694	down	zinc finger protein 84-like (LOC111063852), partial mRNA
LOC111053236	-1.30422	0.0183702	down	sodium channel protein para (LOC111053236), mRNA
LOC111061865	-1.21544	0.0184487	down	methionyl-tRNA formyltransferase-like (LOC111061865), mRNA
LOC111061109	-1.00033	0.0186613	down	luc7-like protein 3 (LOC111061109), mRNA
LOC111061546	-1.09164	0.019951	down	choline/ethanolamine kinase-like (LOC111061546), mRNA
LOC111052935	-1.73916	0.0207801	down	uncharacterized LOC111052935 (LOC111052935), mRNA
LOC111051121	-1.1076	0.0208492	down	putative OPA3-like protein CG13603 (LOC111051121), mRNA
LOC111043695	-1.16439	0.020954	down	intestinal-type alkaline phosphatase-like (LOC111043695), mRNA
LOC111059628	-1.44961	0.0210435	down	uncharacterized LOC111059628 (LOC111059628), ncRNA
LOC111054108	-1.01167	0.0222513	down	uncharacterized LOC111054108 (LOC111054108), mRNA
LOC111050872	-1.67374	0.0226982	down	TOG array regulator of axonemal microtubules protein 2-like (LOC111050872), partial mRNA
LOC111060538	-1.19814	0.0235878	down	uncharacterized LOC111060538 (LOC111060538), partial mRNA
LOC111049445	-1.13698	0.0244011	down	uncharacterized LOC111049445 (LOC111049445), mRNA
LOC111064329	-1.05378	0.0255735	down	uncharacterized LOC111064329 (LOC111064329), mRNA
LOC111056761	-1.16471	0.0263556	down	guanylate cyclase soluble subunit beta-1 (LOC111056761), mRNA
LOC111060238	-1.13583	0.0268911	down	zinc finger CCCH-type with G patch domain-containing protein-like (LOC111060238), partial mRNA
LOC111051733	-1.01577	0.0274537	down	E3 ubiquitin-protein ligase CBL-like (LOC111051733), mRNA
LOC111061322	-1.0554	0.0294336	down	protein CWH43-like (LOC111061322), mRNA
LOC111060842	-1.12315	0.0295325	down	uncharacterized LOC111060842 (LOC111060842), mRNA
LOC111053218	-2.25811	0.0303442	down	ecdysone receptor-like (LOC111053218), mRNA
LOC111050591	-1.03147	0.0318091	down	uncharacterized LOC111050591 (LOC111050591), mRNA
LOC111051505	-1.60051	0.0328891	down	uncharacterized LOC111051505 (LOC111051505), mRNA
LOC111047878	-1.25765	0.0350765	down	uncharacterized LOC111047878 (LOC111047878), transcript variant X2, misc_RNA; uncharacterized LOC111047878 (LOC111047878), transcript variant X1, mRNA
LOC111057277	-1.08334	0.0361384	down	neuroendocrine convertase 1-like (LOC111057277), mRNA
LOC111058002	-1.21804	0.0361737	down	uncharacterized LOC111058002 (LOC111058002), transcript variant X1, mRNA; uncharacterized LOC111058002 (LOC111058002), transcript variant X2, mRNA
LOC111060086	-2.30989	0.0365688	down	protein brunelleschi-like (LOC111060086), mRNA
LOC111053477	-1.08404	0.0373332	down	uncharacterized LOC111053477 (LOC111053477), mRNA
LOC111056966	-1.01297	0.0382435	down	uncharacterized LOC111056966 (LOC111056966), mRNA
LOC111062474	-1.03697	0.039518	down	neuroendocrine convertase 2 (LOC111062474), mRNA
LOC111045848	-1.10509	0.0410764	down	protein bowel (LOC111045848), mRNA
LOC111054598	-1.66264	0.0412464	down	dehydrogenase/reductase SDR family member 11-like (LOC111054598), transcript variant X1, mRNA; dehydrogenase/reductase SDR family member 11-like (LOC111054598), transcript variant X3, mRNA; dehydrogenase/reductase SDR family member 11-like (LOC111054598), transcript variant X2, mRNA
LOC111050950	-1.00836	0.0420476	down	uncharacterized LOC111050950 (LOC111050950), mRNA
LOC111053277	-1.11924	0.0426121	down	regucalcin-like (LOC111053277), mRNA
LOC111046317	-1.09021	0.0439286	down	leucine-rich repeat-containing protein 40-like (LOC111046317), mRNA
LOC111056400	-1.05117	0.0447676	down	translin-like (LOC111056400), mRNA
LOC111062064	-1.23811	0.046768	down	START domain-containing protein 10-like (LOC111062064), mRNA
LOC111058854	-1.17902	0.0498134	down	WSCD family member AAEL009094 (LOC111058854), mRNA

## Sheet: An2dvsCK2d.DEG
The differentially expressed genes (DEGs) in BPH after 2 days post infection against A. fumigatus.
Gene_id	log2 Fold change	p-value	Regulation	Description
LOC111060771	15.8319	5.51313e-09	up	WD repeat-containing protein 18-like (LOC111060771), mRNA
LOC111053440	15.1706	1.82249e-33	up	zinc transporter foi-like (LOC111053440), mRNA
LOC111048520	14.2988	1.62172e-07	up	uncharacterized LOC111048520 (LOC111048520), mRNA
LOC111048626	14.2008	1.59296e-37	up	serine protease nudel-like (LOC111061841), partial mRNA
LOC111061936	14.0614	2.55743e-07	up	b(0,+)-type amino acid transporter 1-like (LOC111061936), mRNA
LOC111052296	12.734	1.068e-27	up	uncharacterized LOC111052296 (LOC111052296), mRNA
LOC111049048	7.50344	1.8876e-270	up	uncharacterized LOC111049048 (LOC111049048), transcript variant X2, mRNA; uncharacterized LOC111049048 (LOC111049048), transcript variant X1, mRNA
LOC111059495	3.75605	0.000112141	up	CCR4-NOT transcription complex subunit 1-like (LOC111059495), partial mRNA
LOC111046628	3.75133	0.00485113	up	thyrotropin-releasing hormone-degrading ectoenzyme-like (LOC111046628), partial mRNA
LOC111056357	3.53821	3.11527e-08	up	titin-like (LOC111056357), partial mRNA
LOC111059878	3.14719	0.0486224	up	gramicidin S synthase 2-like (LOC111059878), mRNA
LOC111060086	2.92467	0.00303915	up	protein brunelleschi-like (LOC111060086), mRNA
LOC111045901	2.89643	1.20501e-09	up	uncharacterized LOC111045901 (LOC111045901), mRNA
LOC111063702	2.76614	2.98857e-05	up	laminin subunit alpha-like (LOC111063702), partial mRNA
LOC111060840	2.69748	1.70563e-06	up	uncharacterized LOC111060840 (LOC111060840), partial mRNA
LOC111052170	2.68187	9.86126e-57	up	cubilin (LOC111052170), mRNA
LOC111055590	2.5438	4.37872e-13	up	laminin subunit alpha-like (LOC111055590), partial mRNA
LOC111063121	2.4567	1.5495e-18	up	uncharacterized LOC111063121 (LOC111063121), mRNA
LOC111058581	2.43225	4.71064e-05	up	midasin-like (LOC111058581), partial mRNA
LOC111050948	2.42672	0.0241658	up	nuclear factor interleukin-3-regulated protein-like (LOC111050948), mRNA
LOC111057952	2.23306	1.38529e-41	up	putative uncharacterized protein DDB_G0286901 (LOC111057952), partial mRNA
LOC111060480	2.22618	9.72284e-09	up	hydroxymethylglutaryl-CoA synthase 1-like (LOC111060480), mRNA
LOC111047390	2.22036	5.30717e-09	up	uncharacterized LOC111047390 (LOC111047390), mRNA
LOC111051876	2.18406	5.42209e-07	up	midasin-like (LOC111051876), mRNA
LOC111043254	2.17302	4.14738e-07	up	uncharacterized LOC111043254 (LOC111043254), mRNA
LOC111055973	2.15384	4.15044e-60	up	glutenin, high molecular weight subunit PW212-like (LOC111055973), mRNA
LOC111064255	2.10133	9.49456e-06	up	fibrillin-2-like (LOC111064255), partial mRNA
LOC111059458	2.06834	8.25443e-65	up	keratin-associated protein 5-5-like (LOC111059458), mRNA
LOC111052765	1.97662	1.54247e-10	up	kinesin-like protein KIF20A (LOC111052765), partial mRNA
LOC111050612	1.928	5.43794e-09	up	KICSTOR complex protein SZT2-like (LOC111050612), mRNA
LOC111059307	1.9023	1.02213e-16	up	protein brown-like (LOC111059307), partial mRNA
LOC111055968	1.88567	1.97736e-17	up	laminin subunit beta-1-like (LOC111055968), mRNA
LOC111052177	1.8512	2.30677e-24	up	pancreatic triacylglycerol lipase-like (LOC111052177), partial mRNA
LOC111049555	1.82912	0.0152996	up	ATP-binding cassette sub-family G member 4-like (LOC111049555), mRNA
LOC111045189	1.81368	0.0481646	up	serine proteinase stubble-like (LOC111045189), mRNA
LOC111064097	1.78746	0.000642915	up	structural maintenance of chromosomes protein 3-like (LOC111064097), partial mRNA
LOC111055531	1.77387	5.41766e-66	up	keratin-associated protein 16-1-like (LOC111055531), mRNA
LOC111052016	1.76953	0.0482533	up	cytochrome P450 18a1 (LOC111052016), mRNA
LOC111044615	1.76507	0.000109105	up	neurogenic locus Notch protein (LOC111044615), mRNA
LOC111061094	1.75524	0.00145572	up	cadherin-99C-like (LOC111061094), partial mRNA
LOC111050863	1.75343	5.033e-05	up	tyrosine-protein phosphatase Lar-like (LOC111050863), partial mRNA
LOC111064439	1.74644	9.04454e-05	up	uncharacterized LOC111064439 (LOC111064439), mRNA
LOC111060693	1.71876	3.96611e-06	up	fibrillin-2-like (LOC111060693), partial mRNA
LOC111045766	1.69061	3.75256e-08	up	serine protease easter-like (LOC111045766), mRNA
LOC111054400	1.67438	1.30307e-05	up	ryanodine receptor-like (LOC111054400), partial mRNA
LOC111064556	1.66552	4.05786e-29	up	uncharacterized LOC111064556 (LOC111064556), mRNA
LOC111056698	1.65295	2.63024e-16	up	cubilin-like (LOC111056698), mRNA
LOC111053778	1.64683	0.0324384	up	ankycorbin-like (LOC111053778), transcript variant X1, mRNA; ankycorbin-like (LOC111053778), transcript variant X2, mRNA
LOC111060707	1.64245	1.70569e-06	up	uncharacterized LOC111060707 (LOC111060707), mRNA
LOC111046353	1.61783	2.2522e-35	up	uncharacterized LOC111046353 (LOC111046353), partial mRNA
LOC111058083	1.61213	0.0174532	up	uncharacterized LOC111058083 (LOC111058083), ncRNA
LOC111063319	1.60272	2.51088e-05	up	laminin subunit gamma-1-like (LOC111063319), mRNA
LOC111049301	1.60004	0.000615804	up	integrin alpha-PS4-like (LOC111049301), mRNA
LOC111055992	1.57543	4.49895e-06	up	uncharacterized LOC111055992 (LOC111055992), mRNA
LOC111064643	1.55322	7.21276e-19	up	integumentary mucin C.1-like (LOC111064643), mRNA
LOC111049861	1.54851	0.000376194	up	putative epidermal cell surface receptor (LOC111049861), mRNA
LOC111059285	1.54077	2.44336e-05	up	filamin-A-like (LOC111059285), partial mRNA
LOC111057094	1.53658	0.0321547	up	major facilitator superfamily domain-containing protein 6-like (LOC111057094), mRNA
LOC111049496	1.53547	7.01786e-14	up	uncharacterized LOC111049496 (LOC111049496), mRNA
LOC111062193	1.52777	9.13724e-08	up	GATA zinc finger domain-containing protein 14-like (LOC111062193), partial mRNA
LOC111046782	1.5123	0.000433289	up	lipoma HMGIC fusion partner-like 3 protein (LOC111046782), mRNA
LOC111054821	1.51028	0.000738168	up	cadherin-99C (LOC111054821), transcript variant X2, mRNA; cadherin-99C (LOC111054821), transcript variant X1, mRNA; cadherin-99C (LOC111054821), transcript variant X3, mRNA
LOC111056648	1.50994	2.11777e-24	up	uncharacterized LOC111056648 (LOC111056648), mRNA
LOC111064506	1.50321	9.47296e-05	up	transcription factor AP-2-epsilon (LOC111064506), mRNA
LOC111059454	1.49735	6.71735e-20	up	putative protein TPRXL (LOC111059454), transcript variant X1, mRNA; putative protein TPRXL (LOC111059454), transcript variant X2, mRNA
LOC111062942	1.4948	0.0221708	up	leucine-rich repeat and death domain-containing protein 1-like (LOC111062942), partial mRNA
LOC111054164	1.49476	9.66147e-09	up	uncharacterized LOC111054164 (LOC111054164), mRNA
LOC111061862	1.47679	7.48734e-08	up	cationic amino acid transporter 2-like (LOC111061862), partial mRNA
LOC111064441	1.47505	0.00644219	up	DNA mismatch repair protein Msh2 (LOC111064441), mRNA
LOC111058100	1.47273	0.00130793	up	uncharacterized LOC111058100 (LOC111058100), ncRNA
LOC111050778	1.4703	0.000822154	up	uncharacterized LOC111050778 (LOC111050778), transcript variant X3, mRNA; uncharacterized LOC111050778 (LOC111050778), transcript variant X1, mRNA; uncharacterized LOC111050778 (LOC111050778), transcript variant X2, mRNA
LOC111062344	1.44553	0.000426753	up	5'-nucleotidase domain-containing protein 3-like (LOC111062344), partial mRNA
LOC111063911	1.44366	4.91041e-08	up	wnt inhibitory factor 1-like (LOC111063911), partial mRNA
LOC111058435	1.43662	0.0460528	up	kinesin-like protein KIF23 (LOC111058435), mRNA
LOC111062469	1.43074	1.07902e-06	up	uncharacterized LOC111062469 (LOC111062469), partial mRNA
LOC111062286	1.43064	1.32792e-10	up	collagen alpha-5(IV) chain-like (LOC111062286), partial mRNA
LOC111063582	1.43026	0.000411021	up	laminin subunit alpha-like (LOC111063582), partial mRNA
LOC111048965	1.42148	0.000939937	up	polypyrimidine tract-binding protein 1-like (LOC111048965), partial mRNA
LOC111052703	1.4191	1.06393e-07	up	sensory neuron membrane protein 1-like (LOC111052703), mRNA
LOC111058703	1.41641	2.59553e-12	up	fibrillin-1-like (LOC111058703), mRNA
LOC111050925	1.41282	1.80107e-07	up	probable aldehyde oxidase 4 (LOC111050925), partial mRNA
LOC111046309	1.4102	0.000403178	up	battenin (LOC111046309), transcript variant X2, mRNA; battenin (LOC111046309), transcript variant X1, mRNA
LOC111062074	1.39853	2.91335e-06	up	structural maintenance of chromosomes protein 6-like (LOC111062074), mRNA
LOC111061922	1.39697	0.00121158	up	uncharacterized LOC111061922 (LOC111061922), mRNA
LOC111055689	1.39053	3.56245e-06	up	uncharacterized LOC111055689 (LOC111055689), mRNA
LOC111052687	1.38902	9.27455e-05	up	uncharacterized LOC111052687 (LOC111052687), mRNA
LOC111057927	1.38702	5.92028e-05	up	nuclear factor NF-kappa-B p100 subunit-like (LOC111057927), mRNA
LOC111058533	1.38113	1.2154e-07	up	gem-associated protein 5-like (LOC111058533), partial mRNA
LOC111047056	1.3804	0.000523295	up	symplekin-like (LOC111047056), mRNA
LOC111045254	1.37579	0.000777364	up	uncharacterized LOC111045254 (LOC111045254), transcript variant X3, mRNA; uncharacterized LOC111045254 (LOC111045254), transcript variant X2, mRNA; uncharacterized LOC111045254 (LOC111045254), transcript variant X1, mRNA
LOC111046432	1.37421	3.53577e-06	up	neuroglobin-1-like (LOC111046432), mRNA
LOC111049831	1.37272	1.38393e-10	up	DNA topoisomerase 1-like (LOC111049831), mRNA
LOC111052185	1.3713	1.29044e-38	up	uncharacterized LOC111052185 (LOC111052185), ncRNA
LOC111054628	1.36957	5.49721e-24	up	Golgi-specific brefeldin A-resistance guanine nucleotide exchange factor 1-like (LOC111054628), partial mRNA
LOC111055212	1.3679	0.0001033	up	uncharacterized LOC111055212 (LOC111055212), transcript variant X2, mRNA; uncharacterized LOC111055212 (LOC111055212), transcript variant X1, mRNA
LOC111044040	1.36387	1.88188e-05	up	sortilin-related receptor-like (LOC111044040), partial mRNA
LOC111056692	1.36301	8.94049e-15	up	cubilin-like (LOC111056692), mRNA
LOC111052319	1.34766	1.73244e-23	up	uncharacterized LOC111052319 (LOC111052319), mRNA
LOC111059457	1.34632	3.67407e-23	up	uncharacterized LOC111059457 (LOC111059457), transcript variant X2, mRNA; uncharacterized LOC111059457 (LOC111059457), transcript variant X1, mRNA
LOC111058528	1.33942	0.00446431	up	E3 ubiquitin-protein ligase HUWE1-like (LOC111058528), partial mRNA
LOC111058713	1.33388	2.89498e-10	up	dual oxidase-like (LOC111058713), partial mRNA
LOC111043594	1.33058	2.32298e-08	up	uncharacterized LOC111043594 (LOC111043594), mRNA
LOC111048466	1.32478	9.69378e-20	up	nucleolar protein 58 (LOC111048466), partial mRNA
LOC111052526	1.32241	0.0048147	up	uncharacterized LOC111052526 (LOC111052526), mRNA
LOC111062912	1.3181	1.4167e-06	up	transcription elongation factor B polypeptide 3-like (LOC111062912), mRNA
LOC111057071	1.31216	6.29938e-10	up	uncharacterized LOC111057071 (LOC111057071), partial mRNA
LOC111058238	1.31156	0.00193163	up	lipase 3-like (LOC111058238), partial mRNA
LOC111050267	1.30689	4.47526e-06	up	carnitine O-palmitoyltransferase 2, mitochondrial (LOC111050267), mRNA
LOC111054566	1.30594	0.00217501	up	protein Fe65 homolog (LOC111054566), transcript variant X2, mRNA; protein Fe65 homolog (LOC111054566), transcript variant X1, mRNA
LOC111047608	1.29885	0.0121738	up	uncharacterized LOC111047608 (LOC111047608), mRNA
LOC111044127	1.2976	0.000166299	up	peptide transporter family 1-like (LOC111044127), mRNA
LOC111049562	1.29733	0.025338	up	zinc finger protein 664-like (LOC111049562), transcript variant X2, mRNA; zinc finger protein 664-like (LOC111049562), transcript variant X3, mRNA; zinc finger protein 664-like (LOC111049562), transcript variant X1, mRNA; zinc finger protein 664-like (LOC111049562), transcript variant X4, mRNA
LOC111052049	1.29509	3.3817e-11	up	papilin-like (LOC111052049), partial mRNA
LOC111062260	1.29457	5.67101e-22	up	major royal jelly protein 3-like (LOC111062260), mRNA
LOC111062922	1.2857	0.00227541	up	low-density lipoprotein receptor-related protein 2-like (LOC111062922), partial mRNA
LOC111061070	1.28138	4.85519e-15	up	glucose-6-phosphate exchanger SLC37A2-like (LOC111061070), mRNA
LOC111044179	1.27857	2.02553e-05	up	lysosome membrane protein 2 (LOC111044179), transcript variant X1, mRNA; lysosome membrane protein 2 (LOC111044179), transcript variant X4, mRNA; lysosome membrane protein 2 (LOC111044179), transcript variant X3, mRNA; lysosome membrane protein 2 (LOC111044179), transcript variant X5, mRNA; lysosome membrane protein 2 (LOC111044179), transcript variant X2, mRNA
LOC111044872	1.27637	9.44735e-14	up	uncharacterized LOC111044872 (LOC111044872), mRNA
LOC111047886	1.27396	1.32475e-08	up	uncharacterized LOC111047886 (LOC111047886), mRNA
LOC111054958	1.27297	1.05693e-45	up	bromodomain-containing protein 4-like (LOC111054958), mRNA
LOC111062953	1.27282	2.53297e-06	up	uncharacterized LOC111062953 (LOC111062953), ncRNA
LOC111058297	1.27247	0.000122103	up	uncharacterized LOC111058297 (LOC111058297), mRNA
LOC111063805	1.27214	6.71125e-06	up	endochitinase A-like (LOC111063805), partial mRNA
LOC111048230	1.2703	0.00118942	up	uncharacterized LOC111048230 (LOC111048230), ncRNA
LOC111049408	1.27023	0.000146802	up	KICSTOR complex protein SZT2-like (LOC111049408), mRNA
LOC111049592	1.26772	0.0426854	up	chorion peroxidase-like (LOC111049592), mRNA
LOC111060197	1.26635	0.00514103	up	uncharacterized LOC111060197 (LOC111060197), ncRNA
LOC111044754	1.26168	0.00959816	up	uncharacterized LOC111044754 (LOC111044754), mRNA
LOC111062951	1.26125	1.51765e-07	up	zinc transporter ZIP1-like (LOC111062951), partial mRNA
LOC111050261	1.25772	1.02115e-05	up	tyrosine-protein kinase BAZ1B-like (LOC111050261), partial mRNA
LOC111055276	1.24776	2.70267e-10	up	nucleolar protein 58-like (LOC111055276), mRNA
LOC111053099	1.23994	4.00672e-10	up	vitellogenin-1-like (LOC111053099), mRNA
LOC111064254	1.23863	1.88672e-05	up	fibrillin-1-like (LOC111064254), mRNA
LOC111054816	1.23422	0.00073189	up	uncharacterized LOC111054816 (LOC111054816), mRNA
LOC111061958	1.2293	0.0101919	up	uncharacterized LOC111061958 (LOC111061958), mRNA
LOC111048027	1.22326	0.00178605	up	U3 small nucleolar RNA-associated protein 6 homolog (LOC111048027), partial mRNA
LOC111044297	1.22079	0.00274065	up	nitric oxide synthase, salivary gland-like (LOC111044297), mRNA
LOC111045912	1.21775	2.48321e-12	up	keratin-associated protein 5-2-like (LOC111045912), mRNA
LOC111058498	1.21436	5.44982e-11	up	annulin-like (LOC111058498), mRNA
LOC111059052	1.20949	0.00494545	up	zinc finger matrin-type protein CG9776-like (LOC111059052), mRNA
LOC111053257	1.20889	0.000114381	up	uncharacterized LOC111053257 (LOC111053257), partial mRNA
LOC111043993	1.20886	0.0100693	up	acyl-CoA synthetase family member 3, mitochondrial (LOC111043993), transcript variant X1, mRNA; acyl-CoA synthetase family member 3, mitochondrial (LOC111043993), transcript variant X2, mRNA
LOC111062015	1.20756	0.0006785	up	F-box-like/WD repeat-containing protein TBL1XR1-B (LOC111062015), mRNA
LOC111043602	1.20413	1.85339e-18	up	acetyl-CoA carboxylase 2-like (LOC111043602), partial mRNA
LOC111043310	1.19522	0.000128591	up	uncharacterized LOC111043310 (LOC111043310), mRNA
LOC111057459	1.193	4.05356e-17	up	coatomer subunit beta'-like (LOC111057459), mRNA
LOC111052650	1.19021	0.011393	up	uncharacterized LOC111052650 (LOC111052650), mRNA
LOC111054966	1.18607	0.000419146	up	piggyBac transposable element-derived protein 4-like (LOC111054966), mRNA
LOC111052812	1.17714	9.98287e-16	up	uncharacterized LOC111052812 (LOC111052812), mRNA
LOC111054951	1.17484	7.11824e-09	up	dolichyl-diphosphooligosaccharide--protein glycosyltransferase subunit STT3A (LOC111054951), mRNA
LOC111057041	1.16774	2.81633e-05	up	dystrophin, isoforms A/C/F/G/H-like (LOC111057041), partial mRNA
LOC111050114	1.16503	2.51097e-07	up	la-related protein 1B (LOC111050114), transcript variant X2, mRNA; la-related protein 1B (LOC111050114), transcript variant X1, mRNA
LOC111051821	1.1645	0.0018199	up	uncharacterized LOC111051821 (LOC111051821), mRNA
LOC111056274	1.16352	0.0113534	up	uncharacterized LOC111056274 (LOC111056274), partial mRNA
LOC111053609	1.15562	0.0149452	up	uncharacterized LOC111053609 (LOC111053609), mRNA
LOC111057320	1.15431	0.00242604	up	uncharacterized LOC111057320 (LOC111057320), partial mRNA
LOC111059667	1.15351	7.93108e-19	up	inactive pancreatic lipase-related protein 1-like (LOC111059667), mRNA
LOC111062253	1.1529	0.014616	up	non-canonical poly(A) RNA polymerase protein Trf4-1-like (LOC111062253), partial mRNA
LOC111060127	1.14968	4.56968e-09	up	fibrillin-2-like (LOC111060127), partial mRNA
LOC111061695	1.14925	0.00178679	up	uncharacterized protein PFB0765w-like (LOC111061695), mRNA
LOC111053536	1.14847	4.32136e-08	up	uncharacterized LOC111053536 (LOC111053536), mRNA
LOC111049022	1.14346	0.00124812	up	uncharacterized LOC111049022 (LOC111049022), ncRNA
LOC111054251	1.14113	0.0277866	up	uncharacterized LOC111054251 (LOC111054251), ncRNA
LOC111056334	1.13982	0.0223672	up	probable cysteine--tRNA ligase, mitochondrial (LOC111056334), mRNA
LOC111062086	1.13804	4.58181e-09	up	trans-Golgi network integral membrane protein 2-like (LOC111062086), mRNA
LOC111050912	1.13428	0.00887201	up	uncharacterized LOC111050912 (LOC111050912), mRNA
LOC111064082	1.13215	2.23578e-13	up	isoleucine--tRNA ligase, cytoplasmic-like (LOC111064082), mRNA
LOC111059449	1.12991	0.000886902	up	transformation/transcription domain-associated protein-like (LOC111059449), partial mRNA
LOC111057690	1.12811	1.367e-10	up	uncharacterized LOC111057690 (LOC111057690), mRNA
LOC111044305	1.12518	2.04993e-06	up	hydroxymethylglutaryl-CoA synthase 1 (LOC111044305), mRNA
LOC111049780	1.12153	0.0018678	up	phosphatidylinositol 4-kinase alpha-like (LOC111049780), partial mRNA
LOC111063960	1.12128	0.0137631	up	Golgi-specific brefeldin A-resistance guanine nucleotide exchange factor 1-like (LOC111063960), partial mRNA
LOC111064087	1.1175	0.00104268	up	microtubule-associated protein futsch-like (LOC111064087), partial mRNA
LOC111058024	1.11463	0.0105341	up	uncharacterized LOC111058024 (LOC111058024), mRNA
LOC111059104	1.11293	0.0153843	up	pseudouridylate synthase 7 homolog (LOC111059104), mRNA
LOC111054495	1.11268	4.17423e-12	up	mitochondrial 10-formyltetrahydrofolate dehydrogenase-like (LOC111054495), transcript variant X1, mRNA; mitochondrial 10-formyltetrahydrofolate dehydrogenase-like (LOC111054495), transcript variant X2, mRNA
LOC111046378	1.11255	9.32046e-09	up	uncharacterized LOC111046378 (LOC111046378), transcript variant X1, mRNA; uncharacterized LOC111046378 (LOC111046378), transcript variant X3, mRNA; uncharacterized LOC111046378 (LOC111046378), transcript variant X2, mRNA
LOC111055563	1.10928	0.00359543	up	nuclear transcription factor Y subunit alpha (LOC111055563), mRNA
LOC111044220	1.10252	0.00546987	up	multidrug resistance protein 1-like (LOC111044220), mRNA
LOC111060432	1.10141	0.0213218	up	uncharacterized LOC111060432 (LOC111060432), partial mRNA
LOC111052574	1.10098	2.15319e-06	up	proton-coupled folate transporter-like (LOC111052574), transcript variant X3, mRNA; proton-coupled folate transporter-like (LOC111052574), transcript variant X2, mRNA; proton-coupled folate transporter-like (LOC111052574), transcript variant X1, mRNA
LOC111055561	1.0965	4.70605e-06	up	protein SPT2 homolog (LOC111055561), mRNA
LOC111054583	1.0964	1.0073e-30	up	glucose dehydrogenase [FAD, quinone]-like (LOC111054583), mRNA
LOC111055529	1.09387	3.11806e-10	up	uncharacterized LOC111055529 (LOC111055529), mRNA
LOC111061978	1.09302	1.27889e-20	up	laminin subunit alpha-like (LOC111061978), partial mRNA
LOC111051788	1.09223	3.37812e-06	up	ribosome biogenesis protein BMS1 homolog (LOC111051788), mRNA
LOC111061585	1.09053	6.81352e-29	up	microsomal triglyceride transfer protein large subunit-like (LOC111061585), transcript variant X2, mRNA; microsomal triglyceride transfer protein large subunit-like (LOC111061585), transcript variant X1, mRNA; microsomal triglyceride transfer protein large subunit-like (LOC111061585), transcript variant X3, mRNA
LOC111052103	1.09038	0.00341891	up	filamin-A-like (LOC111052103), partial mRNA
LOC111053486	1.08992	0.0140101	up	transformation/transcription domain-associated protein-like (LOC111053486), partial mRNA
LOC111057493	1.08831	1.43178e-28	up	vitellogenin-like (LOC111057493), mRNA
LOC111044835	1.08824	1.18025e-34	up	uncharacterized LOC111044835 (LOC111044835), mRNA
LOC111061197	1.08289	0.0074574	up	lipoma HMGIC fusion partner-like 3 protein (LOC111061197), partial mRNA
LOC111044321	1.08243	0.0194146	up	uncharacterized LOC111044321 (LOC111044321), transcript variant X1, mRNA; uncharacterized LOC111044321 (LOC111044321), transcript variant X2, mRNA
LOC111044802	1.08076	0.00264327	up	pancreatic lipase-related protein 2-like (LOC111044802), mRNA
LOC111051105	1.08041	0.0107013	up	threonine aspartase 1-like (LOC111051105), partial mRNA
LOC111046832	1.07816	0.00835424	up	oocyte zinc finger protein XlCOF6-like (LOC111046832), mRNA
LOC111045917	1.07731	2.72682e-10	up	perilipin-4-like (LOC111045917), mRNA
LOC111054639	1.07329	1.16539e-12	up	low-density lipoprotein receptor-related protein 2 (LOC111054639), mRNA
LOC111043551	1.07309	0.0112829	up	uncharacterized LOC111043551 (LOC111043551), partial mRNA
LOC111045391	1.07179	0.00946377	up	unconventional myosin-XVIIIa-like (LOC111045391), mRNA
LOC111051604	1.0711	0.00363098	up	gramicidin S synthase 1-like (LOC111051604), mRNA
LOC111063845	1.07047	0.00388295	up	coiled-coil domain-containing protein 102A-like (LOC111063845), mRNA
LOC111056815	1.06834	3.57718e-06	up	probable serine hydrolase (LOC111056815), mRNA
LOC111054743	1.06058	0.000628222	up	uncharacterized LOC111054743 (LOC111054743), mRNA
LOC111061166	1.05918	3.25273e-07	up	3'(2'),5'-bisphosphate nucleotidase 1-like (LOC111061166), partial mRNA
LOC111057644	1.05824	4.82999e-09	up	spectrin beta chain-like (LOC111057644), partial mRNA
LOC111063416	1.05779	0.0166689	up	nucleolar protein 8-like (LOC111063416), mRNA
LOC111062772	1.05679	4.96966e-06	up	protein transport protein Sec31A-like (LOC111062772), partial mRNA
LOC111046259	1.05667	0.00364353	up	low-density lipoprotein receptor-related protein 2-like (LOC111046259), mRNA
LOC111051992	1.0558	0.0254365	up	E3 ubiquitin-protein ligase HUWE1-like (LOC111051992), mRNA
LOC111044943	1.05517	0.023578	up	protein PFC0760c-like (LOC111044943), partial mRNA
LOC111051419	1.04819	8.27814e-05	up	transcription factor MafB-like (LOC111051419), partial mRNA
LOC111062419	1.04804	0.00163431	up	nuclear pore complex protein Nup214-like (LOC111062419), partial mRNA
LOC111043767	1.04607	5.78208e-11	up	receptor-type tyrosine-protein phosphatase kappa (LOC111043767), transcript variant X2, mRNA; receptor-type tyrosine-protein phosphatase kappa (LOC111043767), transcript variant X3, mRNA; receptor-type tyrosine-protein phosphatase kappa (LOC111043767), transcript variant X1, mRNA
LOC111058500	1.04514	0.000175193	up	microfibrillar-associated protein 1-like (LOC111058500), partial mRNA
LOC111059247	1.05149	0.000153254	up	putative serine protease K12H4.7 (LOC111059247), partial mRNA
LOC111060587	1.04227	0.0350559	up	spectrin alpha chain, non-erythrocytic 1-like (LOC111060587), partial mRNA
LOC111059026	1.04089	0.00847942	up	phosphatidylinositol 3-kinase catalytic subunit type 3-like (LOC111059026), mRNA
LOC111054261	1.03689	0.000430557	up	major facilitator superfamily domain-containing protein 10-like (LOC111054261), mRNA
LOC111046904	1.03589	2.34222e-06	up	putative defense protein Hdd11 (LOC111046904), mRNA
LOC111061963	1.02892	0.00193924	up	uncharacterized LOC111061963 (LOC111061963), mRNA
LOC111062983	1.02519	7.25935e-09	up	phosphoribosylformylglycinamidine synthase-like (LOC111062983), partial mRNA
LOC111045303	1.02309	8.21439e-24	up	defensin-like (LOC111045303), mRNA
LOC111046484	1.02239	8.0999e-07	up	DNA replication factor Cdt1 (LOC111046484), mRNA
LOC111062848	1.02184	0.00751161	up	uncharacterized LOC111062848 (LOC111062848), partial mRNA
LOC111045878	1.02152	2.38003e-06	up	uncharacterized LOC111045878 (LOC111045878), partial mRNA
LOC111056132	1.02048	0.0386669	up	uncharacterized LOC111056132 (LOC111056132), partial mRNA
LOC111046187	1.01859	0.00550904	up	uncharacterized LOC111046187 (LOC111046187), ncRNA
LOC111055632	1.01739	8.13963e-07	up	uncharacterized LOC111055632 (LOC111055632), transcript variant X2, ncRNA; uncharacterized LOC111055632 (LOC111055632), transcript variant X1, ncRNA
LOC111061030	1.01559	2.71564e-10	up	A disintegrin and metalloproteinase with thrombospondin motifs gon-1-like (LOC111061030), transcript variant X2, mRNA; A disintegrin and metalloproteinase with thrombospondin motifs gon-1-like (LOC111061030), transcript variant X1, mRNA
LOC111063565	1.01535	9.40675e-15	up	GATA zinc finger domain-containing protein 14-like (LOC111063565), partial mRNA
LOC111059879	1.0149	0.00195804	up	linear gramicidin synthase subunit D-like (LOC111059879), partial mRNA
LOC111062888	1.01295	4.09772e-14	up	coatomer subunit beta'-like (LOC111062888), mRNA
LOC111056392	1.01145	0.0306401	up	uncharacterized LOC111056392 (LOC111056392), mRNA
LOC111045055	1.01102	2.51356e-09	up	glucose dehydrogenase [FAD, quinone]-like (LOC111045055), transcript variant X2, mRNA; glucose dehydrogenase [FAD, quinone]-like (LOC111045055), transcript variant X4, mRNA; glucose dehydrogenase [FAD, quinone]-like (LOC111045055), transcript variant X3, mRNA; glucose dehydrogenase [FAD, quinone]-like (LOC111045055), transcript variant X1, mRNA
LOC111063790	1.01013	0.00148544	up	hsp90 co-chaperone Cdc37-like (LOC111063790), partial mRNA
LOC111062296	1.00628	6.31055e-17	up	microsomal triglyceride transfer protein large subunit-like (LOC111062296), mRNA
LOC111044836	1.00624	4.56834e-15	up	uncharacterized LOC111044836 (LOC111044836), transcript variant X1, mRNA; uncharacterized LOC111044836 (LOC111044836), transcript variant X2, mRNA
LOC111045896	1.00573	7.24528e-16	up	keratin-associated protein 5-5-like (LOC111045896), mRNA
LOC111064420	1.0048	0.0019522	up	BTB/POZ domain-containing protein 3-like (LOC111064420), mRNA
LOC111049186	1.00469	0.000234438	up	uncharacterized LOC111049186 (LOC111049186), mRNA
LOC111052371	1.00441	1.92431e-10	up	G-protein coupled receptor Mth2-like (LOC111052371), transcript variant X1, mRNA; G-protein coupled receptor Mth2-like (LOC111052371), transcript variant X3, mRNA; G-protein coupled receptor Mth2-like (LOC111052371), transcript variant X4, mRNA; G-protein coupled receptor Mth2-like (LOC111052371), transcript variant X2, mRNA
LOC111063562	1.00419	0.00580362	up	protein yellow-like (LOC111063562), mRNA
LOC111061268	1.00408	2.06919e-24	up	vitellogenin-like (LOC111061268), mRNA
LOC111049651	1.0036	4.11679e-09	up	single-pass membrane and coiled-coil domain-containing protein 4 homolog (LOC111049651), mRNA
LOC111058514	1.00027	5.26048e-05	up	ATP-dependent helicase brm-like (LOC111058514), partial mRNA
LOC111064042	1.00019	3.6891e-07	up	rab11 family-interacting protein 1 (LOC111064042), mRNA
LOC111061897	-15.7836	1.7691e-33	down	glycine-rich protein-like (LOC111061897), mRNA
LOC111062743	-14.5113	1.07386e-19	down	cip1-interacting zinc finger protein-like (LOC111062743), partial mRNA
LOC111056046	-12.5441	5.95545e-08	down	uncharacterized LOC111056046 (LOC111056046), ncRNA
LOC111060404	-11.8908	2.2586e-08	down	uncharacterized LOC111060404 (LOC111060404), partial mRNA
LOC111043313	-5.98785	1.10333e-13	down	uncharacterized LOC111043313 (LOC111043313), mRNA
LOC111044756	-5.56028	6.64278e-15	down	testis-specific serine/threonine-protein kinase 1-like (LOC111044756), mRNA
LOC111057185	-5.36785	2.57373e-39	down	cuticle protein 19.8-like (LOC111057185), mRNA
LOC111046246	-5.1571	7.26296e-32	down	cuticle protein 7-like (LOC111046246), mRNA
LOC111060335	-4.94821	4.04763e-19	down	ejaculatory bulb-specific protein 3-like (LOC111060335), mRNA
LOC111047942	-4.90997	2.86421e-258	down	cuticle protein 21-like (LOC111047942), partial mRNA
LOC111044206	-4.80096	2.2128e-12	down	V-type proton ATPase 116 kDa subunit a-like (LOC111044206), mRNA
LOC111045656	-4.69833	5.45295e-09	down	uncharacterized LOC111045656 (LOC111045656), mRNA
LOC111056492	-4.67644	4.96265e-286	down	pupal cuticle protein C1B-like (LOC111056492), mRNA
LOC111048650	-4.49371	7.12135e-90	down	protein takeout-like (LOC111048650), mRNA
LOC111051816	-4.47545	1.68816e-08	down	PTS-dependent dihydroxyacetone kinase 1, dihydroxyacetone-binding subunit DhaK-like (LOC111051816), transcript variant X1, mRNA; PTS-dependent dihydroxyacetone kinase 1, dihydroxyacetone-binding subunit DhaK-like (LOC111051816), transcript variant X2, mRNA
LOC111062864	-4.41355	6.58178e-160	down	organic cation transporter protein (LOC111062864), mRNA
LOC111062036	-4.41099	1.26017e-14	down	uncharacterized LOC111062036 (LOC111062036), transcript variant X2, misc_RNA; uncharacterized LOC111062036 (LOC111062036), transcript variant X4, misc_RNA; uncharacterized LOC111062036 (LOC111062036), transcript variant X1, misc_RNA; uncharacterized LOC111062036 (LOC111062036), transcript variant X3, mRNA
LOC111062425	-4.18747	6.83209e-09	down	regucalcin-like (LOC111062425), partial mRNA
LOC111044774	-4.17772	1.31095e-47	down	bromodomain-containing protein DDB_G0280777-like (LOC111044774), mRNA
LOC111048649	-4.12764	3.93084e-75	down	protein takeout-like (LOC111048649), mRNA
LOC111045888	-4.11101	1.74161e-191	down	cuticle protein 21-like (LOC111045888), mRNA
LOC111046831	-4.07552	6.5844e-12	down	uncharacterized LOC111046831 (LOC111046831), mRNA
LOC111059387	-4.07527	8.82216e-13	down	glycine-rich cell wall structural protein-like (LOC111059387), mRNA
LOC111062130	-4.0748	1.01065e-81	down	BCL-6 corepressor-like protein 1 (LOC111062130), mRNA
LOC111058702	-4.02913	3.49061e-12	down	uncharacterized LOC111058702 (LOC111058702), mRNA
LOC111048117	-3.98643	2.50857e-95	down	cuticle protein 8-like (LOC111048117), mRNA
LOC111053504	-3.89614	9.55374e-07	down	uncharacterized LOC111053504 (LOC111053504), mRNA
LOC111047744	-3.77588	3.30142e-50	down	transcription factor SPT20 homolog (LOC111047744), partial mRNA
LOC111051370	-3.76418	8.69803e-14	down	armadillo repeat-containing protein 3-like (LOC111051370), mRNA
LOC111059691	-3.75941	4.59795e-06	down	myosin-2 essential light chain-like (LOC111059691), transcript variant X1, mRNA; myosin-2 essential light chain-like (LOC111059691), transcript variant X2, mRNA
LOC111055130	-3.75712	3.00006e-10	down	protein slowmo-like (LOC111055130), mRNA
LOC111064546	-3.74413	7.84566e-09	down	uncharacterized LOC111064546 (LOC111064546), transcript variant X2, ncRNA; uncharacterized LOC111064546 (LOC111064546), transcript variant X1, ncRNA
LOC111057274	-3.61854	7.15217e-19	down	IQ and AAA domain-containing protein 1-like (LOC111057274), mRNA
LOC111064620	-3.60893	0.000414214	down	uncharacterized LOC111064620 (LOC111064620), mRNA
LOC111045010	-3.60357	6.38245e-11	down	kelch-like protein 8 (LOC111045010), mRNA
LOC111062377	-3.55383	0.000340283	down	uncharacterized LOC111062377 (LOC111062377), partial mRNA
LOC111052511	-3.51593	3.16083e-05	down	neuropeptide-like protein 31 (LOC111052511), mRNA
LOC111058707	-3.45512	2.78052e-14	down	sterile alpha motif domain-containing protein 15-like (LOC111058707), mRNA
LOC111059386	-3.43137	6.77735e-28	down	glycine-rich cell wall structural protein-like (LOC111059386), partial mRNA
LOC111046480	-3.40461	1.47384e-07	down	IQ domain-containing protein K-like (LOC111046480), mRNA
LOC111045206	-3.39399	6.67654e-22	down	glycine-rich cell wall structural protein-like (LOC111045206), mRNA
LOC111043989	-3.3852	4.78992e-06	down	uncharacterized LOC111043989 (LOC111043989), mRNA
LOC111048704	-3.37342	6.0552e-08	down	uncharacterized LOC111048704 (LOC111048704), transcript variant X1, mRNA; uncharacterized LOC111048704 (LOC111048704), transcript variant X2, mRNA; uncharacterized LOC111048704 (LOC111048704), transcript variant X3, mRNA
LOC111049533	-3.3707	6.61242e-17	down	protein takeout-like (LOC111049533), mRNA
LOC111045994	-3.35563	2.02635e-185	down	larval cuticle protein A2B-like (LOC111045994), partial mRNA
LOC111051851	-3.33791	7.79922e-17	down	uncharacterized LOC111051851 (LOC111051851), mRNA
LOC111050574	-3.30492	2.96685e-12	down	uncharacterized LOC111050574 (LOC111050574), mRNA
LOC111043709	-3.27622	3.10964e-21	down	cytochrome P450 4c3-like (LOC111043709), mRNA
LOC111064125	-3.26535	0.016572	down	uncharacterized LOC111064125 (LOC111064125), transcript variant X4, misc_RNA; uncharacterized LOC111064125 (LOC111064125), transcript variant X1, misc_RNA; uncharacterized LOC111064125 (LOC111064125), transcript variant X3, mRNA; uncharacterized LOC111064125 (LOC111064125), transcript variant X2, misc_RNA
LOC111050282	-3.23582	3.57506e-11	down	sialin-like (LOC111050282), mRNA
LOC111059385	-3.23517	6.23242e-11	down	ctenidin-3-like (LOC111059385), partial mRNA
LOC111047115	-3.23486	2.33195e-08	down	uncharacterized LOC111047115 (LOC111047115), mRNA
LOC111050382	-3.2332	1.0749e-05	down	uncharacterized LOC111050382 (LOC111050382), mRNA
LOC111054200	-3.20171	6.42534e-23	down	uncharacterized LOC111054200 (LOC111054200), mRNA
LOC111057308	-3.1951	9.23787e-09	down	putative OPA3-like protein CG13603 (LOC111057308), mRNA
LOC111060649	-3.18407	6.15791e-107	down	cuticle protein 16.5-like (LOC111060649), mRNA
LOC111056646	-3.17283	1.47696e-18	down	uncharacterized LOC111056646 (LOC111056646), mRNA
LOC111058756	-3.14214	1.09729e-09	down	coiled-coil domain-containing protein 78-like (LOC111058756), mRNA
LOC111043308	-3.13563	2.52769e-28	down	ABC transporter C family member 12-like (LOC111043308), transcript variant X1, mRNA; ABC transporter C family member 12-like (LOC111043308), transcript variant X2, mRNA
LOC111053425	-3.1202	1.34687e-06	down	IQ and AAA domain-containing protein 1-like (LOC111053425), mRNA
LOC111048593	-3.11625	2.49722e-06	down	uncharacterized LOC111048593 (LOC111048593), mRNA
LOC111056753	-3.10924	2.05055e-06	down	dynein light chain 1, axonemal-like (LOC111056753), mRNA
LOC111047821	-3.10434	0.00145248	down	uncharacterized LOC111047821 (LOC111047821), mRNA
LOC111045898	-3.09907	1.67636e-112	down	cuticle protein 21-like (LOC111045898), mRNA
LOC111061131	-3.09852	3.82647e-24	down	uncharacterized LOC111061131 (LOC111061131), mRNA
LOC111051451	-3.09768	8.88524e-10	down	pro-resilin-like (LOC111051451), mRNA
LOC111050940	-3.09544	5.24097e-37	down	larval cuticle protein A1A-like (LOC111050940), mRNA
LOC111061388	-3.07635	1.85628e-05	down	titin homolog (LOC111061388), mRNA
LOC111056317	-3.04271	1.0207e-35	down	protein FAM136A-like (LOC111056317), transcript variant X1, mRNA; protein FAM136A-like (LOC111056317), transcript variant X2, mRNA
LOC111058102	-3.0336	4.36432e-11	down	uncharacterized LOC111058102 (LOC111058102), mRNA
LOC111058013	-3.03291	8.51568e-12	down	dnaJ homolog subfamily B member 13-like (LOC111058013), mRNA
LOC111064488	-3.03219	6.1644e-09	down	kinesin-like protein KIF9 (LOC111064488), mRNA
LOC111044963	-3.03217	1.23914e-27	down	cAMP-dependent protein kinase catalytic subunit alpha-like (LOC111044963), mRNA
LOC111043638	-3.02606	0.00181152	down	hemicentin-1-like (LOC111043638), mRNA
LOC111056817	-3.02222	2.13836e-10	down	CUGBP Elav-like family member 2 (LOC111056817), mRNA
LOC111051826	-3.0201	2.51172e-06	down	ADP-ribosylation factor 4-like (LOC111051826), mRNA
LOC111045575	-2.98575	6.68901e-17	down	uncharacterized LOC111045575 (LOC111045575), ncRNA
LOC111054391	-2.96765	4.0596e-13	down	uncharacterized LOC111054391 (LOC111054391), mRNA
LOC111050850	-2.9664	1.67669e-08	down	uncharacterized LOC111050850 (LOC111050850), partial mRNA
LOC111060521	-2.95659	5.46381e-09	down	fructose-bisphosphate aldolase-like (LOC111060521), transcript variant X1, mRNA; fructose-bisphosphate aldolase-like (LOC111060521), transcript variant X2, mRNA
LOC111047258	-2.95096	3.23656e-74	down	uncharacterized LOC111047258 (LOC111047258), transcript variant X1, mRNA; uncharacterized LOC111047258 (LOC111047258), transcript variant X2, mRNA
LOC111064206	-2.94243	2.86781e-08	down	uncharacterized LOC111064206 (LOC111064206), mRNA
LOC111059360	-2.93826	2.54114e-06	down	putative tricarboxylate transport protein, mitochondrial (LOC111059360), mRNA
LOC111052330	-2.93103	1.3521e-05	down	uncharacterized LOC111052330 (LOC111052330), transcript variant X4, mRNA; uncharacterized LOC111052330 (LOC111052330), transcript variant X2, mRNA; uncharacterized LOC111052330 (LOC111052330), transcript variant X5, mRNA; uncharacterized LOC111052330 (LOC111052330), transcript variant X3, mRNA; uncharacterized LOC111052330 (LOC111052330), transcript variant X1, mRNA
LOC111048151	-2.92764	0.000111876	down	uncharacterized LOC111048151 (LOC111048151), transcript variant X2, mRNA; uncharacterized LOC111048151 (LOC111048151), transcript variant X1, mRNA; uncharacterized LOC111048151 (LOC111048151), transcript variant X3, mRNA
LOC111055668	-2.9004	1.53297e-27	down	uncharacterized LOC111055668 (LOC111055668), transcript variant X2, mRNA; uncharacterized LOC111055668 (LOC111055668), transcript variant X1, mRNA
LOC111057944	-2.89862	0.0126148	down	E3 ubiquitin-protein ligase Zswim2-like (LOC111057944), partial mRNA
LOC111058507	-2.8934	2.43034e-08	down	beta-1,3-galactosyltransferase 1-like (LOC111058507), mRNA
LOC111051596	-2.88754	1.48663e-14	down	leucine-rich repeat-containing protein 34-like (LOC111051596), mRNA
LOC111052317	-2.88575	1.21693e-05	down	aromatic-L-amino-acid decarboxylase-like (LOC111052317), partial mRNA
LOC111046488	-2.88412	5.60906e-11	down	uncharacterized LOC111046488 (LOC111046488), mRNA
LOC111050337	-2.87698	4.05154e-08	down	malate dehydrogenase, cytoplasmic-like (LOC111050337), mRNA
LOC111056748	-2.87515	8.25527e-25	down	dual specificity protein phosphatase CDC14C-like (LOC111056748), mRNA
LOC111045582	-2.86972	2.64909e-09	down	uncharacterized LOC111045582 (LOC111045582), transcript variant X1, mRNA; uncharacterized LOC111045582 (LOC111045582), transcript variant X2, mRNA
LOC111050591	-2.86457	2.22249e-13	down	uncharacterized LOC111050591 (LOC111050591), mRNA
LOC111059904	-2.86211	7.81706e-12	down	sodium- and chloride-dependent creatine transporter 1-like (LOC111059904), mRNA
LOC111048735	-2.85907	3.44321e-31	down	pancreatic lipase-related protein 2-like (LOC111048735), mRNA
LOC111057852	-2.85359	2.4795e-48	down	cytochrome c oxidase subunit 6A, mitochondrial-like (LOC111057852), mRNA
LOC111048852	-2.84923	1.33122e-15	down	uncharacterized LOC111048852 (LOC111048852), mRNA
LOC111048587	-2.84399	1.03335e-14	down	probable tubulin polyglutamylase TTLL1 (LOC111048587), transcript variant X1, mRNA; probable tubulin polyglutamylase TTLL1 (LOC111048587), transcript variant X2, mRNA
LOC111054593	-2.84327	1.1826e-11	down	coiled-coil domain-containing protein 65-like (LOC111054593), mRNA
LOC111056940	-2.84075	2.98993e-05	down	uncharacterized LOC111056940 (LOC111056940), mRNA
LOC111059549	-2.83757	1.43996e-05	down	MICOS complex subunit MIC19-like (LOC111059549), mRNA
LOC111054908	-2.8319	7.70266e-09	down	mitoferrin-like (LOC111054908), mRNA
LOC111049849	-2.82167	4.00189e-39	down	major royal jelly protein 5-like (LOC111049849), mRNA
LOC111062494	-2.81569	6.10551e-08	down	tubulin alpha chain-like (LOC111062494), partial mRNA
LOC111064308	-2.81445	3.82884e-11	down	uncharacterized LOC111064308 (LOC111064308), mRNA
LOC111063518	-2.81052	2.77334e-61	down	coiled-coil domain-containing protein 113-like (LOC111063518), transcript variant X3, mRNA; coiled-coil domain-containing protein 113-like (LOC111063518), transcript variant X2, mRNA; coiled-coil domain-containing protein 113-like (LOC111063518), transcript variant X1, mRNA
LOC111063181	-2.79821	4.85246e-31	down	facilitated trehalose transporter Tret1-like (LOC111063181), mRNA
LOC111064228	-2.79372	3.13775e-25	down	trehalose-6-phosphate synthase-like (LOC111064228), mRNA
LOC111056141	-2.7817	1.28621e-17	down	uncharacterized LOC111056141 (LOC111056141), mRNA
LOC111044925	-2.77324	1.73926e-35	down	tektin-4 (LOC111044925), mRNA
LOC111062000	-2.77138	1.49309e-124	down	uncharacterized LOC111062000 (LOC111062000), mRNA
LOC111046914	-2.76969	8.79021e-23	down	nucleoside diphosphate kinase homolog 5-like (LOC111046914), mRNA
LOC111044870	-2.76797	1.24922e-05	down	H(+)/Cl(-) exchange transporter 7-like (LOC111044870), transcript variant X1, mRNA; H(+)/Cl(-) exchange transporter 7-like (LOC111044870), transcript variant X2, mRNA
LOC111048647	-2.75293	2.7559e-25	down	protein takeout-like (LOC111048647), mRNA
LOC111046103	-2.74881	4.01607e-42	down	thioredoxin-like (LOC111046103), mRNA
LOC111049972	-2.74834	2.11634e-11	down	uncharacterized LOC111049972 (LOC111049972), mRNA
LOC111055650	-2.74309	8.63273e-17	down	uncharacterized LOC111055650 (LOC111055650), transcript variant X2, mRNA; uncharacterized LOC111055650 (LOC111055650), transcript variant X1, mRNA
LOC111049626	-2.74124	1.36155e-60	down	uncharacterized LOC111049626 (LOC111049626), mRNA
LOC111059936	-2.73994	4.7663e-10	down	uncharacterized LOC111059936 (LOC111059936), mRNA
LOC111048629	-2.72174	8.99951e-30	down	nuclear transcription factor Y subunit beta-like (LOC111048629), mRNA
LOC111051279	-2.72118	3.79004e-51	down	zinc finger C2HC domain-containing protein 1B-like (LOC111051279), mRNA
LOC111060641	-2.71644	4.80412e-05	down	EF-hand calcium-binding domain-containing protein 2-like (LOC111060641), partial mRNA
LOC111058751	-2.71563	4.08917e-20	down	pseudouridine-5'-phosphatase-like (LOC111058751), mRNA
LOC111048424	-2.7102	2.38561e-31	down	33 kDa inner dynein arm light chain, axonemal (LOC111048424), mRNA
LOC111049027	-2.70854	1.21603e-19	down	uncharacterized LOC111049027 (LOC111049027), transcript variant X1, mRNA; uncharacterized LOC111049027 (LOC111049027), transcript variant X2, mRNA
LOC111046646	-2.70784	6.80914e-05	down	V-type proton ATPase subunit E-like (LOC111046646), mRNA
LOC111045259	-2.70651	6.60513e-08	down	uncharacterized LOC111045259 (LOC111045259), mRNA
LOC111055771	-2.7041	1.86309e-46	down	uncharacterized LOC111055771 (LOC111055771), mRNA
LOC111052665	-2.70395	2.41638e-10	down	proton-coupled amino acid transporter-like protein CG1139 (LOC111052665), transcript variant X1, mRNA; proton-coupled amino acid transporter-like protein CG1139 (LOC111052665), transcript variant X2, mRNA
LOC111049249	-2.68715	5.41514e-43	down	uncharacterized LOC111049249 (LOC111049249), transcript variant X3, mRNA; uncharacterized LOC111049249 (LOC111049249), transcript variant X2, mRNA; uncharacterized LOC111049249 (LOC111049249), transcript variant X1, mRNA
LOC111052089	-2.68475	9.58662e-18	down	uncharacterized LOC111052089 (LOC111052089), mRNA
LOC111052982	-2.68405	2.49098e-85	down	uncharacterized LOC111052982 (LOC111052982), mRNA
LOC111052567	-2.68374	5.064e-09	down	uncharacterized LOC111052567 (LOC111052567), mRNA
LOC111050938	-2.67321	3.45835e-42	down	cuticle protein 7-like (LOC111050938), mRNA
LOC111062393	-2.67312	4.45348e-12	down	dual specificity protein phosphatase CDC14AB-like (LOC111062393), partial mRNA
LOC111049924	-2.66981	1.03563e-08	down	MICOS complex subunit MIC19-like (LOC111049924), mRNA
LOC111052997	-2.66765	2.08437e-09	down	uncharacterized LOC111052997 (LOC111052997), mRNA
LOC111048525	-2.66754	3.84414e-07	down	uncharacterized LOC111048525 (LOC111048525), transcript variant X2, mRNA; uncharacterized LOC111048525 (LOC111048525), transcript variant X1, mRNA
LOC111057419	-2.66539	3.73335e-28	down	mitochondrial carrier homolog 2-like (LOC111057419), mRNA
LOC111057397	-2.66508	3.20266e-19	down	glucose-6-phosphate isomerase-like (LOC111057397), mRNA
LOC111056193	-2.66336	8.4414e-08	down	uncharacterized LOC111056193 (LOC111056193), mRNA
LOC111050964	-2.66314	1.85688e-13	down	uncharacterized LOC111050964 (LOC111050964), mRNA
LOC111061808	-2.65721	3.80632e-09	down	V-type proton ATPase 21 kDa proteolipid subunit-like (LOC111061808), mRNA
LOC111044186	-2.65542	1.27561e-07	down	uncharacterized LOC111044186 (LOC111044186), mRNA
LOC111058641	-2.65499	1.06664e-07	down	probable glutathione reductase 2 (LOC111058641), mRNA
LOC111061412	-2.64757	3.5235e-79	down	serine/threonine-protein phosphatase alpha-3 isoform-like (LOC111061412), mRNA
LOC111052156	-2.64392	8.48497e-30	down	uncharacterized LOC111052156 (LOC111052156), mRNA
LOC111054247	-2.63918	3.21998e-60	down	uncharacterized LOC111054247 (LOC111054247), mRNA
LOC111045262	-2.63454	1.7606e-20	down	programmed cell death protein 6 (LOC111045262), mRNA
LOC111047945	-2.63163	2.19125e-13	down	cuticle protein 7-like (LOC111047945), mRNA
LOC111053117	-2.63025	3.52382e-41	down	uncharacterized LOC111053117 (LOC111053117), transcript variant X1, mRNA; uncharacterized LOC111053117 (LOC111053117), transcript variant X2, mRNA
LOC111043964	-2.62989	8.19513e-27	down	charged multivesicular body protein 1b-like (LOC111043964), mRNA
LOC111052983	-2.62779	1.85644e-32	down	myosin-9-like (LOC111052983), mRNA
LOC111053605	-2.6258	5.54452e-16	down	uncharacterized LOC111053605 (LOC111053605), mRNA
LOC111059451	-2.62522	2.6244e-39	down	uncharacterized LOC111059451 (LOC111059451), mRNA
LOC111056973	-2.62309	1.92413e-07	down	adenylate kinase 7-like (LOC111056973), transcript variant X2, mRNA; adenylate kinase 7-like (LOC111056973), transcript variant X3, mRNA; adenylate kinase 7-like (LOC111056973), transcript variant X1, mRNA
LOC111046019	-2.61953	9.37236e-38	down	uncharacterized LOC111046019 (LOC111046019), mRNA
LOC111044289	-2.61182	2.00754e-32	down	uncharacterized protein C4orf22 homolog (LOC111044289), mRNA
LOC111050929	-2.61126	5.46777e-44	down	uncharacterized LOC111050929 (LOC111050929), mRNA
LOC111049942	-2.61012	1.13837e-22	down	CDK5 regulatory subunit-associated protein 2-like (LOC111049942), transcript variant X2, mRNA; CDK5 regulatory subunit-associated protein 2-like (LOC111049942), transcript variant X1, mRNA
LOC111064232	-2.59651	2.29762e-15	down	uncharacterized LOC111064232 (LOC111064232), transcript variant X2, mRNA; uncharacterized LOC111064232 (LOC111064232), transcript variant X4, mRNA; uncharacterized LOC111064232 (LOC111064232), transcript variant X1, mRNA; uncharacterized LOC111064232 (LOC111064232), transcript variant X3, mRNA
LOC111044604	-2.59648	1.40588e-06	down	hapless 2-like (LOC111044604), mRNA
LOC111045609	-2.59632	0.00128645	down	uncharacterized LOC111045609 (LOC111045609), mRNA
LOC111064326	-2.59606	2.96238e-08	down	clusterin-associated protein 1 (LOC111064326), mRNA
LOC111049513	-2.58954	7.08457e-82	down	outer dense fiber protein 3-B-like (LOC111049513), mRNA
LOC111048871	-2.58753	2.28533e-28	down	cytochrome c oxidase subunit 7C, mitochondrial-like (LOC111048871), mRNA
LOC111043545	-2.58689	2.58694e-102	down	uncharacterized LOC111043545 (LOC111043545), mRNA
LOC111046695	-2.58206	6.79003e-54	down	E3 ubiquitin-protein ligase MARCH2-like (LOC111046695), transcript variant X2, mRNA; E3 ubiquitin-protein ligase MARCH2-like (LOC111046695), transcript variant X1, mRNA
LOC111044422	-2.58082	2.18451e-42	down	cytochrome c oxidase subunit 6A, mitochondrial-like (LOC111044422), mRNA
LOC111062512	-2.57665	1.96721e-98	down	uncharacterized LOC111062512 (LOC111062512), mRNA
LOC111059175	-2.57285	2.44299e-36	down	uncharacterized LOC111059175 (LOC111059175), mRNA
LOC111052088	-2.56943	1.91174e-18	down	uncharacterized LOC111052088 (LOC111052088), mRNA
LOC111049255	-2.56912	1.4189e-52	down	ubiquitin carboxyl-terminal hydrolase 2-like (LOC111049255), mRNA
LOC111061653	-2.56745	0.000396124	down	uncharacterized LOC111061653 (LOC111061653), mRNA
LOC111053478	-2.56631	1.9131e-09	down	radial spoke head 14 homolog (LOC111053478), mRNA
LOC111049240	-2.55856	3.2358e-39	down	chymotrypsin-2-like (LOC111049240), mRNA
LOC111055144	-2.55596	2.65768e-07	down	V-type proton ATPase subunit G-like (LOC111055144), mRNA
LOC111044381	-2.55064	4.34524e-50	down	uncharacterized LOC111044381 (LOC111044381), transcript variant X1, mRNA; uncharacterized LOC111044381 (LOC111044381), transcript variant X3, mRNA; uncharacterized LOC111044381 (LOC111044381), transcript variant X2, mRNA
LOC111054192	-2.54334	1.51339e-39	down	uncharacterized LOC111054192 (LOC111054192), mRNA
LOC111052625	-2.54233	5.54543e-56	down	calmodulin-like (LOC111052625), mRNA
LOC111052906	-2.54203	3.0367e-17	down	alpha-N-acetylgalactosaminidase-like (LOC111052906), mRNA
LOC111053052	-2.54078	2.6025e-13	down	uncharacterized LOC111053052 (LOC111053052), mRNA
LOC111047180	-2.54078	4.49537e-33	down	leucine-rich repeat-containing protein 27-like (LOC111047180), mRNA
LOC111058034	-2.53925	5.74309e-39	down	mitochondrial import receptor subunit TOM22 homolog (LOC111058034), mRNA
LOC111062822	-2.53673	5.08596e-48	down	uncharacterized LOC111062822 (LOC111062822), mRNA
LOC111060069	-2.53626	6.45969e-50	down	outer dense fiber protein 3-B-like (LOC111060069), mRNA
LOC111058761	-2.53361	4.62583e-105	down	uncharacterized LOC111058761 (LOC111058761), mRNA
LOC111055702	-2.53104	1.04745e-30	down	uncharacterized LOC111055702 (LOC111055702), mRNA
LOC111052010	-2.52425	9.38635e-09	down	uncharacterized LOC111052010 (LOC111052010), mRNA
LOC111056095	-2.52275	2.55459e-49	down	uncharacterized LOC111056095 (LOC111056095), ncRNA
LOC111047476	-2.52165	4.04467e-40	down	uncharacterized LOC111047476 (LOC111047476), mRNA
LOC111060315	-2.52051	1.3475e-65	down	uncharacterized LOC111060315 (LOC111060315), transcript variant X3, mRNA; uncharacterized LOC111060315 (LOC111060315), transcript variant X2, mRNA; uncharacterized LOC111060315 (LOC111060315), transcript variant X1, mRNA
LOC111055409	-2.51995	1.71836e-37	down	uncharacterized LOC111055409 (LOC111055409), ncRNA
LOC111046208	-2.51856	3.33774e-60	down	alpha-crystallin B chain-like (LOC111046208), mRNA
LOC111059356	-2.51747	4.8247e-08	down	putative tricarboxylate transport protein, mitochondrial (LOC111059356), mRNA
LOC111046938	-2.51694	4.87324e-19	down	uncharacterized LOC111046938 (LOC111046938), mRNA
LOC111044214	-2.51514	7.40159e-86	down	dynein light chain 2, cytoplasmic-like (LOC111044214), mRNA
LOC111050791	-2.51341	0.000303875	down	zinc finger protein 423 homolog (LOC111050791), mRNA
LOC111049531	-2.51131	1.74583e-81	down	uncharacterized LOC111049531 (LOC111049531), mRNA
LOC111052084	-2.51093	6.32885e-22	down	cytochrome P450 4C1-like (LOC111052084), mRNA
LOC111049767	-2.50928	0.000473563	down	fructose-bisphosphate aldolase-like (LOC111049767), partial mRNA
LOC111053035	-2.50229	1.81931e-55	down	cAMP-dependent protein kinase catalytic subunit-like (LOC111053035), mRNA
LOC111052271	-2.49858	1.17861e-23	down	alanine aminotransferase 1-like (LOC111052271), mRNA
LOC111053149	-2.49715	1.06622e-14	down	uncharacterized LOC111053149 (LOC111053149), mRNA
LOC111059716	-2.49665	0.000924612	down	protein KIAA0556-like (LOC111059716), mRNA
LOC111046184	-2.49479	2.13512e-83	down	testis-specific serine/threonine-protein kinase 4-like (LOC111046184), transcript variant X2, mRNA; testis-specific serine/threonine-protein kinase 4-like (LOC111046184), transcript variant X1, mRNA
LOC111056702	-2.49475	1.73633e-24	down	uncharacterized LOC111056702 (LOC111056702), mRNA
LOC111045060	-2.4936	6.18574e-59	down	UBX domain-containing protein 4-like (LOC111045060), mRNA
LOC111054465	-2.49311	7.70169e-49	down	putative fatty acyl-CoA reductase CG5065 (LOC111054465), mRNA
LOC111058036	-2.49292	5.74113e-35	down	mitochondrial import receptor subunit TOM22 homolog (LOC111058036), mRNA
LOC111057045	-2.49132	5.38447e-36	down	facilitated trehalose transporter Tret1-like (LOC111057045), mRNA
LOC111064223	-2.48903	3.52039e-63	down	cytosol aminopeptidase-like (LOC111064223), transcript variant X1, mRNA; cytosol aminopeptidase-like (LOC111064223), transcript variant X2, mRNA
LOC111055086	-2.48744	5.04916e-25	down	zinc finger MYND domain-containing protein 10-like (LOC111055086), mRNA
LOC111058123	-2.48613	6.69373e-28	down	alanine aminotransferase 2-like (LOC111058123), mRNA
LOC111047013	-2.4834	4.08857e-138	down	uncharacterized LOC111047013 (LOC111047013), mRNA
LOC111054331	-2.48337	6.75713e-41	down	uncharacterized LOC111054331 (LOC111054331), mRNA
LOC111062597	-2.48294	2.5634e-06	down	uncharacterized LOC111062597 (LOC111062597), partial mRNA
LOC111061525	-2.48123	5.25277e-07	down	A-kinase anchor protein 14-like (LOC111061525), transcript variant X1, mRNA; A-kinase anchor protein 14-like (LOC111061525), transcript variant X2, mRNA
LOC111044601	-2.48121	3.88722e-06	down	hapless 2-like (LOC111044601), mRNA
LOC111053866	-2.48097	3.30673e-16	down	uncharacterized LOC111053866 (LOC111053866), transcript variant X1, mRNA; uncharacterized LOC111053866 (LOC111053866), transcript variant X2, mRNA
LOC111048990	-2.47802	9.81852e-43	down	uncharacterized LOC111048990 (LOC111048990), mRNA
LOC111064224	-2.47795	1.10625e-44	down	uncharacterized LOC111064224 (LOC111064224), mRNA
LOC111058572	-2.47784	3.47343e-10	down	sperm flagellar protein 1-like (LOC111058572), mRNA
LOC111058189	-2.47625	7.02163e-11	down	dynein light chain roadblock-type 2-like (LOC111058189), mRNA
LOC111061844	-2.47619	1.72553e-17	down	peptidyl-prolyl cis-trans isomerase F, mitochondrial-like (LOC111061844), mRNA
LOC111063394	-2.47238	1.13365e-44	down	testis-specific serine/threonine-protein kinase 6-like (LOC111063394), partial mRNA
LOC111059883	-2.47176	5.71973e-11	down	putative uncharacterized protein DDB_G0282133 (LOC111059883), mRNA
LOC111053477	-2.47171	3.45858e-19	down	uncharacterized LOC111053477 (LOC111053477), mRNA
LOC111058513	-2.47147	0.00104372	down	golgin subfamily A member 6-like protein 2 (LOC111058513), mRNA
LOC111051778	-2.47074	1.31553e-28	down	uncharacterized LOC111051778 (LOC111051778), transcript variant X2, mRNA; uncharacterized LOC111051778 (LOC111051778), transcript variant X3, mRNA; uncharacterized LOC111051778 (LOC111051778), transcript variant X1, mRNA
LOC111044111	-2.4688	1.98414e-59	down	uncharacterized LOC111044111 (LOC111044111), mRNA
LOC111043476	-2.46447	4.5151e-25	down	tubulin alpha-4 chain-like (LOC111043476), mRNA
LOC111054111	-2.46424	1.924e-10	down	probable ubiquitin-conjugating enzyme E2 C (LOC111054111), mRNA
LOC111060314	-2.46202	1.74375e-125	down	uncharacterized LOC111060314 (LOC111060314), mRNA
LOC111052861	-2.4596	5.24154e-15	down	cilia- and flagella-associated protein 206 (LOC111052861), transcript variant X2, mRNA; cilia- and flagella-associated protein 206 (LOC111052861), transcript variant X1, mRNA
LOC111051062	-2.45869	1.05671e-89	down	uncharacterized LOC111051062 (LOC111051062), mRNA
LOC111044253	-2.45815	0.000259086	down	uncharacterized LOC111044253 (LOC111044253), mRNA
LOC111053602	-2.45577	6.28022e-26	down	uncharacterized LOC111053602 (LOC111053602), transcript variant X1, mRNA; uncharacterized LOC111053602 (LOC111053602), transcript variant X2, mRNA
LOC111059263	-2.45065	3.87662e-119	down	cytosol aminopeptidase-like (LOC111059263), mRNA
LOC111064114	-2.44788	2.90961e-106	down	nucleolin-like (LOC111064114), mRNA
LOC111058668	-2.44745	2.21096e-42	down	glyceraldehyde-3-phosphate dehydrogenase-like (LOC111058668), mRNA
LOC111064319	-2.44596	2.06175e-115	down	uncharacterized LOC111064319 (LOC111064319), mRNA
LOC111049501	-2.44462	1.53334e-22	down	chymotrypsin-1-like (LOC111049501), mRNA
LOC111062856	-2.44253	4.27128e-17	down	cytochrome b5 domain-containing protein 1 (LOC111062856), mRNA
LOC111046302	-2.44236	1.46654e-14	down	cuticle protein 7-like (LOC111046302), mRNA
LOC111044689	-2.44178	2.24795e-54	down	testis-specific serine/threonine-protein kinase 3 (LOC111044689), mRNA
LOC111057792	-2.43988	2.5346e-10	down	uncharacterized transporter slc-17.2-like (LOC111057792), partial mRNA
LOC111045793	-2.43926	2.42848e-107	down	chymotrypsin-2-like (LOC111045793), transcript variant X2, mRNA; chymotrypsin-2-like (LOC111045793), transcript variant X1, mRNA; chymotrypsin-2-like (LOC111045793), transcript variant X3, mRNA
LOC111051007	-2.43849	8.18704e-50	down	uncharacterized LOC111051007 (LOC111051007), mRNA
LOC111055591	-2.43816	0.00113078	down	uncharacterized LOC111055591 (LOC111055591), mRNA
LOC111058864	-2.43678	8.9418e-63	down	aldose 1-epimerase-like (LOC111058864), transcript variant X1, mRNA; aldose 1-epimerase-like (LOC111058864), transcript variant X3, mRNA; aldose 1-epimerase-like (LOC111058864), transcript variant X2, mRNA
LOC111050693	-2.43581	4.34473e-20	down	uncharacterized LOC111050693 (LOC111050693), mRNA
LOC111051277	-2.43017	3.58123e-87	down	uncharacterized LOC111051277 (LOC111051277), transcript variant X1, mRNA; uncharacterized LOC111051277 (LOC111051277), transcript variant X2, mRNA
LOC111050324	-2.42816	3.00547e-09	down	uncharacterized LOC111050324 (LOC111050324), mRNA
LOC111045795	-2.42609	3.04717e-68	down	transmembrane protease serine 12-like (LOC111045795), mRNA
LOC111049084	-2.42574	8.59687e-40	down	uncharacterized LOC111049084 (LOC111049084), mRNA
LOC111053535	-2.42192	4.38084e-64	down	uncharacterized LOC111053535 (LOC111053535), transcript variant X2, mRNA; uncharacterized LOC111053535 (LOC111053535), transcript variant X1, mRNA
LOC111047473	-2.42	6.34532e-34	down	growth hormone-inducible transmembrane protein-like (LOC111047473), mRNA
LOC111056740	-2.41828	8.20036e-35	down	dual specificity protein phosphatase CDC14A-like (LOC111056740), mRNA
LOC111043803	-2.41803	2.2032e-10	down	uncharacterized LOC111043803 (LOC111043803), mRNA
LOC111057950	-2.41618	4.39376e-52	down	uncharacterized LOC111057950 (LOC111057950), mRNA
LOC111058915	-2.41549	1.75553e-51	down	uncharacterized LOC111058915 (LOC111058915), mRNA
LOC111062622	-2.41171	6.82199e-97	down	tubulin beta chain (LOC111062622), mRNA
LOC111057548	-2.40939	6.20497e-45	down	testis-specific serine/threonine-protein kinase 4-like (LOC111057548), mRNA
LOC111043532	-2.40847	3.89257e-19	down	tetratricopeptide repeat protein 25-like (LOC111043532), mRNA
LOC111056397	-2.40767	6.98854e-24	down	uncharacterized LOC111056397 (LOC111056397), mRNA
LOC111050146	-2.40699	4.5332e-32	down	troponin C-like (LOC111050146), mRNA
LOC111046126	-2.40682	1.70629e-08	down	uncharacterized LOC111046126 (LOC111046126), mRNA
LOC111046991	-2.40675	0.000749462	down	uncharacterized LOC111046991 (LOC111046991), partial mRNA
LOC111055450	-2.40434	3.18766e-89	down	uncharacterized LOC111055450 (LOC111055450), mRNA
LOC111054537	-2.40286	5.71806e-86	down	myoglobin-like (LOC111054537), mRNA
LOC111055048	-2.40231	1.18893e-102	down	serine/threonine-protein phosphatase alpha-3 isoform-like (LOC111055048), mRNA
LOC111047338	-2.4009	2.33889e-101	down	uncharacterized LOC111047338 (LOC111047338), mRNA
LOC111054867	-2.40077	2.75938e-10	down	pyruvate kinase-like (LOC111054867), mRNA
LOC111047957	-2.39676	2.09671e-10	down	nicolin-1-like (LOC111047957), transcript variant X1, mRNA; nicolin-1-like (LOC111047957), transcript variant X2, mRNA
LOC111050173	-2.39311	4.60424e-17	down	uncharacterized LOC111050173 (LOC111050173), mRNA
LOC111055584	-2.39036	2.26782e-27	down	peptide transporter 3-like (LOC111055584), mRNA
LOC111063088	-2.38853	1.93164e-07	down	casein kinase I-like (LOC111063088), partial mRNA
LOC111061119	-2.38785	2.14056e-07	down	serine/threonine-protein kinase PLK1-like (LOC111061119), mRNA
LOC111057712	-2.38768	8.1421e-49	down	probable malate dehydrogenase, mitochondrial (LOC111057712), mRNA
LOC111046992	-2.38364	5.44878e-25	down	probable phosphoglycerate kinase (LOC111046992), mRNA
LOC111060644	-2.3821	1.21749e-06	down	EF-hand calcium-binding domain-containing protein 2-like (LOC111060644), mRNA
LOC111057043	-2.37939	1.20697e-18	down	facilitated trehalose transporter Tret1-like (LOC111057043), mRNA
LOC111048599	-2.37815	1.93877e-05	down	growth arrest-specific protein 8-like (LOC111048599), transcript variant X2, mRNA; growth arrest-specific protein 8-like (LOC111048599), transcript variant X1, mRNA
LOC111046872	-2.37761	1.28468e-44	down	dynamin-1-like protein (LOC111046872), mRNA
LOC111055593	-2.37714	5.50237e-68	down	uncharacterized LOC111055593 (LOC111055593), mRNA
LOC111057057	-2.37431	0.000834444	down	ATPase inhibitor mai-2, mitochondrial-like (LOC111057057), mRNA
LOC111044869	-2.37399	1.31112e-91	down	uncharacterized LOC111044869 (LOC111044869), mRNA
LOC111045765	-2.37371	1.59388e-41	down	serine protease easter-like (LOC111045765), mRNA
LOC111059220	-2.37367	2.12321e-55	down	uncharacterized LOC111059220 (LOC111059220), ncRNA
LOC111048782	-2.37323	2.05629e-08	down	WD repeat-containing protein 60 (LOC111048782), mRNA
LOC111060247	-2.37268	1.20082e-85	down	kelch-like protein 26 (LOC111060247), transcript variant X4, mRNA; kelch-like protein 26 (LOC111060247), transcript variant X5, mRNA; kelch-like protein 26 (LOC111060247), transcript variant X1, mRNA; kelch-like protein 26 (LOC111060247), transcript variant X3, mRNA; kelch-like protein 26 (LOC111060247), transcript variant X2, mRNA
LOC111046275	-2.37263	1.77854e-29	down	U4/U6.U5 small nuclear ribonucleoprotein 27 kDa protein-like (LOC111046275), mRNA
LOC111045529	-2.36799	2.0732e-50	down	uncharacterized LOC111045529 (LOC111045529), ncRNA
LOC111062184	-2.36725	1.88676e-23	down	aromatic-L-amino-acid decarboxylase-like (LOC111062184), mRNA
LOC111062869	-2.36591	0.000713914	down	uncharacterized LOC111062869 (LOC111062869), mRNA
LOC111063110	-2.36545	8.42147e-08	down	venom allergen 5-like (LOC111063110), mRNA
LOC111056550	-2.36532	8.86121e-45	down	peroxiredoxin-2C-like (LOC111056550), mRNA
LOC111046458	-2.36493	9.95279e-11	down	uncharacterized LOC111046458 (LOC111046458), mRNA
LOC111061930	-2.36478	4.63201e-21	down	UPF0193 protein EVG1 (LOC111061930), mRNA
LOC111052198	-2.36449	5.05687e-16	down	uncharacterized LOC111052198 (LOC111052198), ncRNA
LOC111063942	-2.36218	9.85412e-31	down	uncharacterized LOC111063942 (LOC111063942), mRNA
LOC111046072	-2.36128	1.70539e-83	down	cytosol aminopeptidase-like (LOC111046072), mRNA
LOC111046317	-2.35783	2.80771e-10	down	leucine-rich repeat-containing protein 40-like (LOC111046317), mRNA
LOC111045778	-2.35742	2.27877e-57	down	melanization protease 1-like (LOC111045778), mRNA
LOC111055967	-2.35631	1.95275e-34	down	myosin-9-like (LOC111055967), mRNA
LOC111052728	-2.35366	6.30081e-07	down	mushroom body large-type Kenyon cell-specific protein 1-like (LOC111052728), transcript variant X2, mRNA; mushroom body large-type Kenyon cell-specific protein 1-like (LOC111052728), transcript variant X3, mRNA; mushroom body large-type Kenyon cell-specific protein 1-like (LOC111052728), transcript variant X1, mRNA
LOC111063609	-2.35221	1.19789e-63	down	uncharacterized LOC111063609 (LOC111063609), partial mRNA
LOC111062464	-2.34992	9.75562e-39	down	tektin-1 (LOC111062464), mRNA
LOC111046018	-2.34989	1.02005e-64	down	uncharacterized LOC111046018 (LOC111046018), transcript variant X1, mRNA; uncharacterized LOC111046018 (LOC111046018), transcript variant X2, mRNA
LOC111056827	-2.3493	8.91626e-94	down	uncharacterized LOC111056827 (LOC111056827), mRNA
LOC111049515	-2.34905	1.82968e-45	down	forkhead box protein J1-like (LOC111049515), mRNA
LOC111046544	-2.34852	4.18345e-39	down	pro-resilin-like (LOC111046544), mRNA
LOC111044822	-2.3481	4.98972e-18	down	probable cell division protein kinase ECU08_0230 (LOC111044822), mRNA
LOC111055385	-2.34786	3.63483e-29	down	tektin-2-like (LOC111055385), mRNA
LOC111062612	-2.34431	1.47078e-82	down	uncharacterized LOC111062612 (LOC111062612), mRNA
LOC111048630	-2.34316	1.30093e-42	down	organic cation transporter protein-like (LOC111048630), mRNA
LOC111048480	-2.34131	3.63067e-86	down	venom carboxylesterase-6-like (LOC111048480), mRNA
LOC111063841	-2.34097	7.96311e-06	down	insulin-degrading enzyme-like 1, peroxisomal (LOC111063841), mRNA
LOC111047876	-2.3403	1.10829e-50	down	uncharacterized LOC111047876 (LOC111047876), mRNA
LOC111048410	-2.33963	2.38492e-07	down	protein pleiotropic regulatory locus 1-like (LOC111048410), mRNA
LOC111049997	-2.33803	3.67038e-56	down	uncharacterized LOC111049997 (LOC111049997), ncRNA
LOC111050109	-2.33762	3.19553e-09	down	anionic trypsin-like (LOC111050109), transcript variant X1, mRNA; anionic trypsin-like (LOC111050109), transcript variant X2, mRNA
LOC111048119	-2.3354	1.79215e-22	down	uncharacterized LOC111048119 (LOC111048119), mRNA
LOC111053047	-2.33469	3.79743e-50	down	transmembrane protein 69-like (LOC111053047), mRNA
LOC111055411	-2.33198	1.28769e-06	down	sperm flagellar protein 1-like (LOC111055411), mRNA
LOC111053731	-2.32977	3.92608e-77	down	cytosol aminopeptidase-like (LOC111053731), mRNA
LOC111062647	-2.32931	6.60183e-12	down	probable serine/threonine-protein kinase clkA (LOC111062647), partial mRNA
LOC111063867	-2.32698	1.6989e-87	down	uncharacterized LOC111063867 (LOC111063867), mRNA
LOC111051418	-2.3264	2.74883e-18	down	uveal autoantigen with coiled-coil domains and ankyrin repeats protein-like (LOC111051418), mRNA
LOC111050001	-2.32548	5.06887e-75	down	uncharacterized LOC111050001 (LOC111050001), transcript variant X4, mRNA; uncharacterized LOC111050001 (LOC111050001), transcript variant X2, mRNA; uncharacterized LOC111050001 (LOC111050001), transcript variant X3, mRNA; uncharacterized LOC111050001 (LOC111050001), transcript variant X1, mRNA
LOC111054657	-2.32424	4.89191e-34	down	uncharacterized LOC111054657 (LOC111054657), mRNA
LOC111057163	-2.32344	4.69892e-07	down	venom allergen 5-like (LOC111057163), mRNA
LOC111048766	-2.32113	7.20193e-24	down	dynein intermediate chain 3, ciliary (LOC111048766), mRNA
LOC111056966	-2.32056	1.51513e-25	down	uncharacterized LOC111056966 (LOC111056966), mRNA
LOC111054955	-2.31999	2.74258e-08	down	V-type proton ATPase subunit G-like (LOC111054955), transcript variant X1, mRNA; V-type proton ATPase subunit G-like (LOC111054955), transcript variant X2, mRNA
LOC111046276	-2.31994	1.37898e-44	down	U4/U6.U5 small nuclear ribonucleoprotein 27 kDa protein-like (LOC111046276), mRNA
LOC111048020	-2.31858	2.32247e-07	down	uncharacterized LOC111048020 (LOC111048020), ncRNA
LOC111055453	-2.31845	3.35872e-09	down	uncharacterized LOC111055453 (LOC111055453), transcript variant X1, mRNA; uncharacterized LOC111055453 (LOC111055453), transcript variant X2, mRNA
LOC111049781	-2.31772	6.04119e-29	down	uncharacterized LOC111049781 (LOC111049781), transcript variant X1, mRNA; uncharacterized LOC111049781 (LOC111049781), transcript variant X2, mRNA
LOC111063622	-2.31746	2.39152e-06	down	uncharacterized LOC111063622 (LOC111063622), partial mRNA
LOC111043810	-2.31454	1.6518e-95	down	tubulin alpha-8 chain-like (LOC111043810), mRNA
LOC111049104	-2.31405	0.00223239	down	titin-like (LOC111049104), transcript variant X1, mRNA; titin-like (LOC111049104), transcript variant X3, mRNA; titin-like (LOC111049104), transcript variant X2, mRNA
LOC111052314	-2.31213	5.72989e-80	down	aromatic-L-amino-acid decarboxylase-like (LOC111052314), transcript variant X1, mRNA; aromatic-L-amino-acid decarboxylase-like (LOC111052314), transcript variant X2, mRNA; aromatic-L-amino-acid decarboxylase-like (LOC111052314), transcript variant X4, mRNA; aromatic-L-amino-acid decarboxylase-like (LOC111052314), transcript variant X3, mRNA
LOC111050536	-2.30942	1.05636e-74	down	uncharacterized LOC111050536 (LOC111050536), mRNA
LOC111054254	-2.30924	1.30348e-08	down	radial spoke head protein 6 homolog A-like (LOC111054254), mRNA
LOC111052159	-2.30752	8.39428e-18	down	uncharacterized LOC111052159 (LOC111052159), mRNA
LOC111045773	-2.30752	5.55555e-42	down	melanization protease 1-like (LOC111045773), mRNA
LOC111050962	-2.30611	6.77463e-94	down	cytosol aminopeptidase-like (LOC111050962), mRNA
LOC111046604	-2.30472	9.99447e-67	down	voltage-dependent anion-selective channel-like (LOC111046604), mRNA
LOC111048620	-2.30448	7.93431e-08	down	pyruvate kinase-like (LOC111048620), mRNA
LOC111051134	-2.30414	1.68494e-06	down	uncharacterized LOC111051134 (LOC111051134), transcript variant X1, mRNA; uncharacterized LOC111051134 (LOC111051134), transcript variant X2, mRNA
LOC111043793	-2.30291	1.44339e-110	down	cytosol aminopeptidase-like (LOC111043793), mRNA
LOC111051219	-2.29888	1.2707e-19	down	testis-specific serine/threonine-protein kinase 1-like (LOC111051219), transcript variant X1, mRNA; testis-specific serine/threonine-protein kinase 1-like (LOC111051219), transcript variant X2, mRNA
LOC111046569	-2.29866	5.24239e-43	down	protein anon-37Cs-like (LOC111046569), mRNA
LOC111050191	-2.29829	1.19142e-58	down	fructose-bisphosphate aldolase-like (LOC111050191), mRNA
LOC111064109	-2.29701	2.26501e-43	down	uncharacterized LOC111064109 (LOC111064109), mRNA
LOC111056398	-2.29555	3.62782e-10	down	BTB/POZ domain-containing protein 6-like (LOC111056398), mRNA
LOC111061860	-2.29377	2.35939e-53	down	uncharacterized LOC111061860 (LOC111061860), mRNA
LOC111056891	-2.29253	2.20058e-75	down	tubulin beta chain-like (LOC111056891), mRNA
LOC111044492	-2.29226	1.29177e-36	down	E3 ubiquitin-protein ligase TRAIP-like (LOC111044492), mRNA
LOC111056467	-2.29218	4.17414e-53	down	apolipoprotein D-like (LOC111056467), mRNA
LOC111051820	-2.29143	2.52128e-21	down	PTS-dependent dihydroxyacetone kinase 1, dihydroxyacetone-binding subunit DhaK-like (LOC111051820), mRNA
LOC111057537	-2.29028	3.46878e-30	down	mitotic spindle assembly checkpoint protein MAD1-like (LOC111057537), partial mRNA
LOC111057981	-2.28988	1.11914e-06	down	dentin sialophosphoprotein-like (LOC111057981), mRNA
LOC111064636	-2.28947	1.53154e-52	down	kelch-like protein 10 (LOC111064636), mRNA
LOC111056693	-2.28781	1.82774e-07	down	lisH domain-containing protein FOPNL-like (LOC111056693), mRNA
LOC111056469	-2.28635	6.33434e-36	down	apolipoprotein D-like (LOC111056469), mRNA
LOC111048609	-2.28573	4.00175e-46	down	uncharacterized LOC111048609 (LOC111048609), transcript variant X3, ncRNA; uncharacterized LOC111048609 (LOC111048609), transcript variant X1, ncRNA; uncharacterized LOC111048609 (LOC111048609), transcript variant X2, ncRNA
LOC111048536	-2.283	3.88613e-25	down	uncharacterized LOC111048536 (LOC111048536), mRNA
LOC111047063	-2.28162	1.59144e-05	down	DNase CdiA-like (LOC111047063), mRNA
LOC111047989	-2.28108	5.05631e-62	down	uncharacterized LOC111047989 (LOC111047989), mRNA
LOC111062201	-2.27926	1.69231e-16	down	leucine-rich repeat-containing protein 51-like (LOC111062201), mRNA
LOC111044007	-2.27917	6.46362e-111	down	tubulin alpha-1 chain-like (LOC111044007), mRNA
LOC111050414	-2.27837	1.66007e-13	down	leucine-rich repeat and coiled-coil domain-containing protein 1-like (LOC111050414), mRNA
LOC111062761	-2.27744	1.90082e-13	down	uncharacterized LOC111062761 (LOC111062761), transcript variant X1, mRNA; uncharacterized LOC111062761 (LOC111062761), transcript variant X2, mRNA; uncharacterized LOC111062761 (LOC111062761), transcript variant X4, mRNA; uncharacterized LOC111062761 (LOC111062761), transcript variant X3, mRNA; uncharacterized LOC111062761 (LOC111062761), transcript variant X5, mRNA
LOC111059222	-2.27711	3.76231e-20	down	armadillo repeat-containing protein 4-like (LOC111059222), mRNA
LOC111057949	-2.27617	4.85277e-14	down	ABC transporter F family member 4-like (LOC111057949), mRNA
LOC111043427	-2.27606	1.00869e-57	down	uncharacterized LOC111043427 (LOC111043427), mRNA
LOC111044104	-2.2757	1.4181e-56	down	carbonic anhydrase 5B, mitochondrial-like (LOC111044104), mRNA
LOC111049661	-2.27528	3.88747e-14	down	tektin-3-like (LOC111049661), mRNA
LOC111057908	-2.27487	6.49863e-12	down	hormonally up-regulated neu tumor-associated kinase-like (LOC111057908), mRNA
LOC111053935	-2.27426	1.55982e-29	down	uncharacterized LOC111053935 (LOC111053935), mRNA
LOC111064487	-2.26907	1.12566e-06	down	uncharacterized LOC111064487 (LOC111064487), mRNA
LOC111043251	-2.26696	2.47507e-28	down	protein seele-like (LOC111043251), mRNA
LOC111056322	-2.2633	8.45732e-83	down	tubulin alpha-8 chain-like (LOC111056322), mRNA
LOC111064592	-2.26226	1.30086e-05	down	GATA zinc finger domain-containing protein 14-like (LOC111064592), mRNA
LOC111059995	-2.26159	3.10777e-16	down	zinc finger C2HC domain-containing protein 1B-like (LOC111059995), mRNA
LOC111051433	-2.26108	2.07569e-59	down	cuticle protein 16.5-like (LOC111051433), mRNA
LOC111059614	-2.2603	0.00359137	down	dynein light chain 1, axonemal (LOC111059614), mRNA
LOC111056011	-2.25923	1.225e-13	down	uncharacterized LOC111056011 (LOC111056011), mRNA
LOC111055154	-2.25834	1.74921e-32	down	uncharacterized LOC111055154 (LOC111055154), mRNA
LOC111051632	-2.25537	7.58258e-74	down	uncharacterized LOC111051632 (LOC111051632), transcript variant X2, mRNA; uncharacterized LOC111051632 (LOC111051632), transcript variant X1, mRNA
LOC111055681	-2.254	9.46132e-25	down	IQ and ubiquitin-like domain-containing protein (LOC111055681), mRNA
LOC111052941	-2.25378	4.21857e-07	down	cilia- and flagella-associated protein 251-like (LOC111052941), mRNA
LOC111046331	-2.25323	2.5446e-51	down	zinc finger CCCH domain-containing protein 18-like (LOC111046331), mRNA
LOC111062839	-2.25307	1.34222e-44	down	uncharacterized LOC111062839 (LOC111062839), partial mRNA
LOC111060181	-2.25278	2.7837e-40	down	carbonic anhydrase 2-like (LOC111060181), mRNA
LOC111061294	-2.25116	4.30135e-12	down	thioredoxin reductase 1, cytoplasmic-like (LOC111061294), mRNA
LOC111059842	-2.25111	6.40745e-83	down	cytosol aminopeptidase-like (LOC111059842), mRNA
LOC111048310	-2.24522	8.50094e-10	down	uncharacterized LOC111048310 (LOC111048310), mRNA
LOC111050119	-2.24241	3.52481e-69	down	uncharacterized LOC111050119 (LOC111050119), mRNA
LOC111053795	-2.2417	5.10762e-92	down	uncharacterized LOC111053795 (LOC111053795), mRNA
LOC111044735	-2.24092	3.00758e-54	down	latent-transforming growth factor beta-binding protein 2-like (LOC111044735), transcript variant X1, mRNA; latent-transforming growth factor beta-binding protein 2-like (LOC111044735), transcript variant X2, mRNA
LOC111045417	-2.24045	5.27363e-95	down	serine/threonine-protein phosphatase alpha-2 isoform-like (LOC111045417), mRNA
LOC111052808	-2.23599	8.00323e-35	down	pollen-specific leucine-rich repeat extensin-like protein 1 (LOC111052808), mRNA
LOC111045594	-2.23594	1.65042e-05	down	mediator of RNA polymerase II transcription subunit 21-like (LOC111045594), transcript variant X1, mRNA; mediator of RNA polymerase II transcription subunit 21-like (LOC111045594), transcript variant X2, mRNA
LOC111044861	-2.23553	2.85437e-27	down	uncharacterized LOC111044861 (LOC111044861), mRNA
LOC111063309	-2.23502	0.00343334	down	girdin-like (LOC111063309), mRNA
LOC111054896	-2.23239	1.90992e-102	down	uncharacterized LOC111054896 (LOC111054896), mRNA
LOC111056639	-2.22788	6.8033e-08	down	BTB/POZ domain-containing protein 6-like (LOC111056639), mRNA
LOC111046377	-2.22741	2.63647e-28	down	C-Myc-binding protein homolog (LOC111046377), mRNA
LOC111051407	-2.2269	3.00943e-12	down	serine/threonine-protein kinase PLK1-like (LOC111051407), mRNA
LOC111043577	-2.22595	0.00167403	down	ornithine carbamoyltransferase, mitochondrial-like (LOC111043577), mRNA
LOC111045775	-2.22529	2.09933e-22	down	serine protease easter-like (LOC111045775), mRNA
LOC111054686	-2.221	1.52724e-72	down	larval cuticle protein F1-like (LOC111054686), mRNA
LOC111046267	-2.22016	5.86502e-08	down	retinoblastoma-binding protein 5 homolog (LOC111046267), mRNA
LOC111049146	-2.22004	4.48457e-40	down	2-oxoglutarate dehydrogenase, mitochondrial-like (LOC111049146), transcript variant X1, mRNA; 2-oxoglutarate dehydrogenase, mitochondrial-like (LOC111049146), transcript variant X2, mRNA
LOC111052349	-2.21968	4.44594e-28	down	uncharacterized LOC111052349 (LOC111052349), mRNA
LOC111055046	-2.2186	5.05416e-16	down	uncharacterized LOC111055046 (LOC111055046), mRNA
LOC111048913	-2.2179	1.09357e-12	down	putative uncharacterized protein DDB_G0286901 (LOC111048913), transcript variant X2, mRNA; putative uncharacterized protein DDB_G0286901 (LOC111048913), transcript variant X1, mRNA; putative uncharacterized protein DDB_G0286901 (LOC111048913), transcript variant X3, mRNA
LOC111049565	-2.21766	7.50799e-09	down	L-lactate dehydrogenase-like (LOC111049565), mRNA
LOC111049542	-2.21475	7.8652e-28	down	katanin p80 WD40 repeat-containing subunit B1-like (LOC111049542), mRNA
LOC111060845	-2.21471	3.34077e-106	down	tubulin beta chain-like (LOC111060845), mRNA
LOC111057611	-2.21274	1.01818e-11	down	ABC transporter F family member 4-like (LOC111057611), transcript variant X2, mRNA; ABC transporter F family member 4-like (LOC111057611), transcript variant X1, mRNA
LOC111045144	-2.20941	2.27953e-39	down	peroxisomal N(1)-acetyl-spermine/spermidine oxidase-like (LOC111045144), mRNA
LOC111046910	-2.20852	0.000106936	down	uncharacterized LOC111046910 (LOC111046910), transcript variant X4, mRNA; uncharacterized LOC111046910 (LOC111046910), transcript variant X3, mRNA; uncharacterized LOC111046910 (LOC111046910), transcript variant X2, mRNA; uncharacterized LOC111046910 (LOC111046910), transcript variant X1, mRNA
LOC111051924	-2.20773	1.74884e-11	down	neurofilament medium polypeptide-like (LOC111051924), mRNA
LOC111054663	-2.20622	3.49005e-15	down	uncharacterized LOC111054663 (LOC111054663), mRNA
LOC111061222	-2.20602	0.00220275	down	developmental regulator flbA-like (LOC111061222), mRNA
LOC111058784	-2.20567	4.68164e-21	down	sperm-associated antigen 6-like (LOC111058784), mRNA
LOC111054316	-2.20553	1.45761e-53	down	apolipoprotein D-like (LOC111054316), transcript variant X2, mRNA; apolipoprotein D-like (LOC111054316), transcript variant X1, mRNA
LOC111052351	-2.20431	1.37201e-64	down	transmembrane protease serine 11D-like (LOC111052351), mRNA
LOC111059335	-2.2021	3.06868e-06	down	tetratricopeptide repeat protein 8 (LOC111059335), mRNA
LOC111056180	-2.19932	1.82383e-14	down	uncharacterized LOC111056180 (LOC111056180), mRNA
LOC111057026	-2.19759	5.25425e-80	down	esterase E4-like (LOC111057026), mRNA
LOC111052346	-2.19741	3.28299e-57	down	proclotting enzyme-like (LOC111052346), transcript variant X1, mRNA; proclotting enzyme-like (LOC111052346), transcript variant X2, mRNA
LOC111056546	-2.19713	5.23909e-72	down	uncharacterized LOC111056546 (LOC111056546), mRNA
LOC111064368	-2.19638	2.569e-15	down	katanin p60 ATPase-containing subunit A-like 2 (LOC111064368), mRNA
LOC111047429	-2.1942	1.02132e-14	down	uncharacterized LOC111047429 (LOC111047429), mRNA
LOC111047563	-2.19319	1.68365e-09	down	kinesin-II 85 kDa subunit-like (LOC111047563), mRNA
LOC111051783	-2.19252	2.03756e-07	down	uncharacterized LOC111051783 (LOC111051783), mRNA
LOC111048802	-2.19215	4.43869e-07	down	WPP domain-associated protein-like (LOC111048802), transcript variant X3, mRNA; WPP domain-associated protein-like (LOC111048802), transcript variant X1, mRNA; WPP domain-associated protein-like (LOC111048802), transcript variant X2, mRNA
LOC111057930	-2.19021	1.63677e-14	down	tctex1 domain-containing protein 1-A (LOC111057930), transcript variant X2, mRNA; tctex1 domain-containing protein 1-A (LOC111057930), transcript variant X1, mRNA; tctex1 domain-containing protein 1-A (LOC111057930), transcript variant X3, mRNA
LOC111062064	-2.18942	3.18886e-11	down	START domain-containing protein 10-like (LOC111062064), mRNA
LOC111055871	-2.18843	1.21686e-07	down	dynein heavy chain 1, axonemal-like (LOC111055871), mRNA
LOC111051180	-2.18646	6.87164e-26	down	uncharacterized LOC111051180 (LOC111051180), mRNA
LOC111046152	-2.18503	1.05893e-17	down	coiled-coil domain-containing protein 13-like (LOC111046152), mRNA
LOC111052739	-2.18436	2.14233e-33	down	sodium-dependent nutrient amino acid transporter 1-like (LOC111052739), mRNA
LOC111056784	-2.18383	1.60357e-48	down	neurofilament medium polypeptide-like (LOC111056784), mRNA
LOC111056596	-2.18288	1.94556e-44	down	uncharacterized LOC111056596 (LOC111056596), mRNA
LOC111048069	-2.18151	2.73373e-50	down	F-box only protein 39-like (LOC111048069), mRNA
LOC111049226	-2.16984	1.81113e-10	down	uncharacterized LOC111049226 (LOC111049226), mRNA
LOC111055124	-2.16952	1.25749e-27	down	uncharacterized LOC111055124 (LOC111055124), mRNA
LOC111046897	-2.16927	7.83422e-50	down	uncharacterized LOC111046897 (LOC111046897), transcript variant X1, mRNA; uncharacterized LOC111046897 (LOC111046897), transcript variant X2, mRNA
LOC111052934	-2.16769	6.61196e-47	down	cytochrome c oxidase subunit 6b-3-like (LOC111052934), mRNA
LOC111045526	-2.16719	1.36399e-06	down	BTB/POZ domain-containing protein 2-like (LOC111045526), mRNA
LOC111051013	-2.1668	2.25143e-06	down	radial spoke head 10 homolog B-like (LOC111051013), transcript variant X2, mRNA; radial spoke head 10 homolog B-like (LOC111051013), transcript variant X1, mRNA; radial spoke head 10 homolog B-like (LOC111051013), transcript variant X3, mRNA
LOC111051106	-2.16402	2.51034e-24	down	flotillin-2-like (LOC111051106), mRNA
LOC111045776	-2.16264	5.118e-65	down	melanization protease 1-like (LOC111045776), mRNA
LOC111062391	-2.16253	5.37609e-26	down	uncharacterized LOC111062391 (LOC111062391), mRNA
LOC111048461	-2.16052	2.90952e-12	down	sialin-like (LOC111048461), mRNA
LOC111054543	-2.15641	1.40889e-19	down	uncharacterized LOC111054543 (LOC111054543), mRNA
LOC111060842	-2.15523	3.94342e-12	down	uncharacterized LOC111060842 (LOC111060842), mRNA
LOC111060687	-2.15359	1.39192e-61	down	ribosome-binding protein 1-like (LOC111060687), transcript variant X3, mRNA; ribosome-binding protein 1-like (LOC111060687), transcript variant X2, mRNA; ribosome-binding protein 1-like (LOC111060687), transcript variant X6, mRNA; ribosome-binding protein 1-like (LOC111060687), transcript variant X4, mRNA; ribosome-binding protein 1-like (LOC111060687), transcript variant X1, mRNA; ribosome-bindi…
LOC111043284	-2.15196	4.25423e-71	down	proclotting enzyme-like (LOC111043284), mRNA
LOC111053981	-2.15164	1.55676e-46	down	uncharacterized LOC111053981 (LOC111053981), transcript variant X1, mRNA; uncharacterized LOC111053981 (LOC111053981), transcript variant X2, mRNA
LOC111049017	-2.15041	6.13241e-06	down	uncharacterized LOC111049017 (LOC111049017), mRNA
LOC111053794	-2.14948	4.12779e-06	down	uncharacterized LOC111053794 (LOC111053794), mRNA
LOC111059957	-2.14795	1.28331e-28	down	peroxisomal N(1)-acetyl-spermine/spermidine oxidase-like (LOC111059957), mRNA
LOC111049532	-2.14702	4.26303e-44	down	uncharacterized LOC111049532 (LOC111049532), mRNA
LOC111052353	-2.14158	1.43342e-28	down	venom protease-like (LOC111052353), mRNA
LOC111052887	-2.13979	3.7422e-09	down	nucleoside diphosphate kinase 7-like (LOC111052887), mRNA
LOC111055065	-2.13926	5.71174e-12	down	heat shock 70 kDa protein II-like (LOC111055065), mRNA
LOC111050370	-2.1383	3.5767e-36	down	cingulin-like protein 1 (LOC111050370), mRNA
LOC111063966	-2.13788	1.03382e-05	down	uncharacterized LOC111063966 (LOC111063966), partial mRNA
LOC111048893	-2.13673	4.18407e-15	down	uncharacterized LOC111048893 (LOC111048893), mRNA
LOC111051203	-2.13627	4.12104e-42	down	heat shock factor 2-binding protein-like (LOC111051203), transcript variant X2, mRNA; heat shock factor 2-binding protein-like (LOC111051203), transcript variant X1, mRNA
LOC111045789	-2.13603	2.06826e-29	down	uncharacterized LOC111045789 (LOC111045789), mRNA
LOC111046252	-2.13457	2.06951e-42	down	pyruvate dehydrogenase E1 component subunit alpha, mitochondrial-like (LOC111046252), mRNA
LOC111045978	-2.13452	3.16277e-44	down	cilia- and flagella-associated protein 52 (LOC111045978), mRNA
LOC111064535	-2.13433	9.80931e-49	down	cytosol aminopeptidase-like (LOC111064535), mRNA
LOC111045774	-2.13114	1.12574e-70	down	serine protease easter-like (LOC111045774), mRNA
LOC111051434	-2.12802	7.32401e-31	down	calphotin-like (LOC111051434), mRNA
LOC111048195	-2.12327	8.22846e-39	down	uncharacterized LOC111048195 (LOC111048195), mRNA
LOC111054155	-2.12289	2.84872e-82	down	uncharacterized LOC111054155 (LOC111054155), mRNA
LOC111058678	-2.12048	5.34562e-45	down	venom carboxylesterase-6-like (LOC111058678), transcript variant X4, mRNA; venom carboxylesterase-6-like (LOC111058678), transcript variant X1, mRNA; venom carboxylesterase-6-like (LOC111058678), transcript variant X2, mRNA; venom carboxylesterase-6-like (LOC111058678), transcript variant X3, mRNA
LOC111057771	-2.11998	7.97648e-17	down	tubulin alpha-3 chain-like (LOC111057771), mRNA
LOC111043584	-2.11891	1.02924e-56	down	protein anon-37Cs-like (LOC111043584), mRNA
LOC111052961	-2.11797	4.82291e-13	down	trypsin-like (LOC111052961), mRNA
LOC111062179	-2.11718	0.00306328	down	uncharacterized LOC111062179 (LOC111062179), mRNA
LOC111060914	-2.11507	2.10127e-38	down	uncharacterized LOC111060914 (LOC111060914), mRNA
LOC111062259	-2.11369	9.05017e-24	down	centrosomal protein of 131 kDa (LOC111062259), transcript variant X1, mRNA; centrosomal protein of 131 kDa (LOC111062259), transcript variant X4, mRNA; centrosomal protein of 131 kDa (LOC111062259), transcript variant X3, mRNA; centrosomal protein of 131 kDa (LOC111062259), transcript variant X2, mRNA
LOC111053066	-2.11297	0.000364016	down	uncharacterized LOC111053066 (LOC111053066), transcript variant X1, mRNA; uncharacterized LOC111053066 (LOC111053066), transcript variant X2, mRNA
LOC111053793	-2.10994	2.83914e-06	down	uncharacterized LOC111053793 (LOC111053793), mRNA
LOC111052404	-2.10858	6.14406e-09	down	protein IFH1-like (LOC111052404), mRNA
LOC111063707	-2.10757	2.29482e-79	down	phosphoglycerate kinase-like (LOC111063707), partial mRNA
LOC111050950	-2.10751	1.16542e-17	down	uncharacterized LOC111050950 (LOC111050950), mRNA
LOC111043606	-2.10731	6.68513e-22	down	mitochondrial dicarboxylate carrier-like (LOC111043606), transcript variant X1, mRNA; mitochondrial dicarboxylate carrier-like (LOC111043606), transcript variant X3, mRNA; mitochondrial dicarboxylate carrier-like (LOC111043606), transcript variant X2, mRNA
LOC111057926	-2.10705	2.09121e-07	down	uncharacterized LOC111057926 (LOC111057926), mRNA
LOC111049140	-2.10597	1.67376e-31	down	2-oxoglutarate dehydrogenase-like, mitochondrial (LOC111049140), mRNA
LOC111045596	-2.10467	1.18681e-76	down	venom carboxylesterase-6-like (LOC111045596), transcript variant X1, mRNA; venom carboxylesterase-6-like (LOC111045596), transcript variant X3, mRNA; venom carboxylesterase-6-like (LOC111045596), transcript variant X2, mRNA; venom carboxylesterase-6-like (LOC111045596), transcript variant X4, mRNA
LOC111055597	-2.10323	0.00189274	down	uncharacterized LOC111055597 (LOC111055597), mRNA
LOC111060814	-2.0994	2.83606e-14	down	melanization protease 1-like (LOC111060814), transcript variant X1, mRNA; melanization protease 1-like (LOC111060814), transcript variant X2, mRNA; melanization protease 1-like (LOC111060814), transcript variant X3, mRNA
LOC111059118	-2.09904	0.00059693	down	protein starmaker-like (LOC111059118), mRNA
LOC111056105	-2.09832	7.10621e-09	down	uncharacterized LOC111056105 (LOC111056105), mRNA
LOC111059293	-2.09735	1.1713e-63	down	uncharacterized LOC111059293 (LOC111059293), mRNA
LOC111052050	-2.09591	4.96573e-30	down	UPF0691 protein C9orf116 (LOC111052050), mRNA
LOC111052702	-2.09586	2.24138e-12	down	cuticle protein 4.9-like (LOC111052702), mRNA
LOC111051406	-2.09195	3.31083e-36	down	uncharacterized LOC111051406 (LOC111051406), transcript variant X1, mRNA; uncharacterized LOC111051406 (LOC111051406), transcript variant X2, mRNA
LOC111052199	-2.09098	7.40725e-31	down	uncharacterized LOC111052199 (LOC111052199), ncRNA
LOC111051862	-2.09084	5.74675e-31	down	EF-hand domain-containing protein 1-like (LOC111051862), mRNA
LOC111048254	-2.09	5.64165e-22	down	radial spoke head protein 9 homolog (LOC111048254), mRNA
LOC111058452	-2.08991	1.12266e-05	down	coiled-coil domain-containing protein 39-like (LOC111058452), partial mRNA
LOC111047370	-2.08772	5.17788e-21	down	cAMP and cAMP-inhibited cGMP 3',5'-cyclic phosphodiesterase 10A-like (LOC111047370), mRNA
LOC111057162	-2.0874	2.52204e-30	down	polymerase delta-interacting protein 2-like (LOC111057162), mRNA
LOC111052960	-2.08512	5.51828e-25	down	uncharacterized LOC111052960 (LOC111052960), transcript variant X4, misc_RNA; uncharacterized LOC111052960 (LOC111052960), transcript variant X3, mRNA; uncharacterized LOC111052960 (LOC111052960), transcript variant X1, mRNA; uncharacterized LOC111052960 (LOC111052960), transcript variant X2, mRNA
LOC111059119	-2.08497	3.21343e-42	down	uncharacterized LOC111059119 (LOC111059119), mRNA
LOC111062883	-2.08158	3.33163e-56	down	uncharacterized LOC111062883 (LOC111062883), ncRNA
LOC111061390	-2.07746	0.00417693	down	trichohyalin-like (LOC111061390), mRNA
LOC111063623	-2.07719	3.40703e-05	down	uncharacterized LOC111063623 (LOC111063623), partial mRNA
LOC111052345	-2.07521	8.4043e-88	down	chymotrypsin-like elastase family member 2A (LOC111052345), mRNA
LOC111062878	-2.0743	1.06087e-11	down	leucine-rich repeat and coiled-coil domain-containing protein 1-like (LOC111062878), partial mRNA
LOC111059786	-2.07261	4.99809e-32	down	uncharacterized LOC111059786 (LOC111059786), transcript variant X1, mRNA; uncharacterized LOC111059786 (LOC111059786), transcript variant X4, mRNA; uncharacterized LOC111059786 (LOC111059786), transcript variant X2, mRNA; uncharacterized LOC111059786 (LOC111059786), transcript variant X3, mRNA
LOC111049254	-2.06955	1.32127e-29	down	serine protease 7-like (LOC111049254), mRNA
LOC111061861	-2.06458	1.53103e-16	down	uncharacterized LOC111061861 (LOC111061861), transcript variant X1, mRNA; uncharacterized LOC111061861 (LOC111061861), transcript variant X2, mRNA
LOC111048876	-2.0594	6.03956e-17	down	protein CASC1-like (LOC111048876), transcript variant X1, mRNA; protein CASC1-like (LOC111048876), transcript variant X2, mRNA
LOC111047276	-2.0563	4.87064e-53	down	uncharacterized LOC111047276 (LOC111047276), mRNA
LOC111050626	-2.0553	3.56388e-11	down	uncharacterized LOC111050626 (LOC111050626), mRNA
LOC111060628	-2.05377	7.00116e-16	down	uncharacterized LOC111060628 (LOC111060628), mRNA
LOC111043283	-2.0516	1.02279e-49	down	melanization protease 1-like (LOC111043283), transcript variant X2, mRNA; melanization protease 1-like (LOC111043283), transcript variant X1, mRNA
LOC111049928	-2.05044	4.6019e-07	down	pyruvate kinase-like (LOC111049928), mRNA
LOC111051481	-2.05032	1.49854e-20	down	uncharacterized LOC111051481 (LOC111051481), partial mRNA
LOC111054320	-2.04862	1.22258e-49	down	apolipoprotein D-like (LOC111054320), mRNA
LOC111055399	-2.04126	3.02825e-58	down	tubulin alpha-8 chain-like (LOC111055399), mRNA
LOC111061863	-2.04072	2.90307e-10	down	cilia- and flagella-associated protein 70-like (LOC111061863), mRNA
LOC111055676	-2.03937	6.76628e-31	down	malate dehydrogenase, mitochondrial-like (LOC111055676), mRNA
LOC111045550	-2.03675	1.93676e-67	down	uncharacterized LOC111045550 (LOC111045550), mRNA
LOC111051627	-2.03167	1.43434e-68	down	uncharacterized LOC111051627 (LOC111051627), mRNA
LOC111060815	-2.03033	3.2168e-61	down	proclotting enzyme-like (LOC111060815), transcript variant X2, mRNA; proclotting enzyme-like (LOC111060815), transcript variant X3, mRNA; proclotting enzyme-like (LOC111060815), transcript variant X1, mRNA
LOC111058759	-2.03007	2.19116e-51	down	uncharacterized LOC111058759 (LOC111058759), transcript variant X1, mRNA; uncharacterized LOC111058759 (LOC111058759), transcript variant X3, mRNA; uncharacterized LOC111058759 (LOC111058759), transcript variant X2, mRNA
LOC111045631	-2.02784	1.88538e-88	down	keratin, type I cytoskeletal 9-like (LOC111045631), mRNA
LOC111060378	-2.02756	9.11191e-50	down	cuticle protein 21-like (LOC111060378), partial mRNA
LOC111050872	-2.02744	8.12041e-06	down	TOG array regulator of axonemal microtubules protein 2-like (LOC111050872), partial mRNA
LOC111063072	-2.02484	2.20454e-57	down	uncharacterized LOC111063072 (LOC111063072), mRNA
LOC111043290	-2.02369	2.06903e-45	down	serine protease easter-like (LOC111043290), mRNA
LOC111054171	-2.02328	3.36506e-07	down	protein PIH1D3-like (LOC111054171), mRNA
LOC111060919	-2.02291	2.05117e-11	down	uncharacterized LOC111060919 (LOC111060919), mRNA
LOC111045597	-2.02154	1.69619e-70	down	venom carboxylesterase-6-like (LOC111045597), mRNA
LOC111058400	-2.02015	3.75108e-08	down	uncharacterized protein C11orf70 homolog (LOC111058400), mRNA
LOC111052223	-2.01649	1.08039e-06	down	putative tricarboxylate transport protein, mitochondrial (LOC111052223), partial mRNA
LOC111048897	-2.01647	1.19206e-07	down	nephrin-like (LOC111048897), mRNA
LOC111044387	-2.01562	1.96227e-45	down	la-related protein 1-like (LOC111044387), transcript variant X1, mRNA; la-related protein 1-like (LOC111044387), transcript variant X2, mRNA
LOC111062598	-2.01332	1.62727e-09	down	adenylate kinase 8 (LOC111062598), transcript variant X1, mRNA; adenylate kinase 8 (LOC111062598), transcript variant X2, mRNA
LOC111049256	-2.01213	7.1708e-61	down	chymotrypsin-C-like (LOC111049256), mRNA
LOC111064533	-2.01027	2.36685e-47	down	uncharacterized LOC111064533 (LOC111064533), ncRNA
LOC111058140	-2.00931	1.73879e-09	down	uncharacterized LOC111058140 (LOC111058140), mRNA
LOC111051121	-2.0069	2.37151e-09	down	putative OPA3-like protein CG13603 (LOC111051121), mRNA
LOC111060717	-2.00686	2.94383e-05	down	tRNA (uracil-O(2)-)-methyltransferase-like (LOC111060717), mRNA
LOC111064229	-2.00524	3.3828e-09	down	T-complex-associated testis-expressed protein 1-like (LOC111064229), mRNA
LOC111052786	-2.00446	2.1684e-05	down	protein tipE (LOC111052786), mRNA
LOC111058672	-1.99794	6.66322e-13	down	uncharacterized LOC111058672 (LOC111058672), transcript variant X2, mRNA; uncharacterized LOC111058672 (LOC111058672), transcript variant X1, mRNA; uncharacterized LOC111058672 (LOC111058672), transcript variant X3, mRNA
LOC111059217	-1.99742	2.06423e-39	down	glycine-rich RNA-binding protein 7-like (LOC111059217), mRNA
LOC111051606	-1.99636	1.14343e-42	down	glutamate dehydrogenase, mitochondrial-like (LOC111051606), mRNA
LOC111046632	-1.99466	1.30493e-07	down	EF-hand calcium-binding domain-containing protein 2-like (LOC111046632), mRNA
LOC111046097	-1.99179	2.78606e-05	down	uncharacterized LOC111046097 (LOC111046097), mRNA
LOC111060240	-1.98962	2.56764e-12	down	cilia- and flagella-associated protein 45-like (LOC111060240), mRNA
LOC111047030	-1.98926	1.7603e-19	down	cilia- and flagella-associated protein 20-like (LOC111047030), mRNA
LOC111051719	-1.98636	8.82132e-05	down	uncharacterized LOC111051719 (LOC111051719), ncRNA
LOC111045142	-1.98553	2.21642e-65	down	venom allergen 5-like (LOC111045142), transcript variant X1, mRNA; venom allergen 5-like (LOC111045142), transcript variant X2, mRNA
LOC111052647	-1.98545	1.8932e-20	down	uncharacterized LOC111052647 (LOC111052647), ncRNA
LOC111062283	-1.98317	1.54572e-10	down	prostasin-like (LOC111062283), mRNA
LOC111057948	-1.98258	4.87387e-19	down	L-lactate dehydrogenase A chain-like (LOC111057948), mRNA
LOC111057060	-1.98145	0.0002606	down	fibroin heavy chain-like (LOC111057060), mRNA
LOC111063423	-1.97819	1.42896e-06	down	33 kDa inner dynein arm light chain, axonemal-like (LOC111063423), partial mRNA
LOC111054340	-1.97541	4.32286e-09	down	armadillo repeat-containing protein 3-like (LOC111054340), mRNA
LOC111059338	-1.97364	1.3917e-19	down	V-type proton ATPase subunit d-like (LOC111059338), mRNA
LOC111056601	-1.97355	1.12742e-26	down	uncharacterized LOC111056601 (LOC111056601), transcript variant X2, mRNA; uncharacterized LOC111056601 (LOC111056601), transcript variant X1, mRNA
LOC111049250	-1.97022	2.89578e-13	down	carbonic anhydrase 1-like (LOC111049250), mRNA
LOC111055510	-1.96902	0.000104705	down	uncharacterized LOC111055510 (LOC111055510), mRNA
LOC111047837	-1.968	0.000147292	down	WD repeat-containing protein on Y chromosome-like (LOC111047837), mRNA
LOC111049547	-1.96472	1.95996e-18	down	guanine nucleotide-binding protein subunit beta-like protein (LOC111049547), mRNA
LOC111053345	-1.96461	4.60469e-06	down	uncharacterized LOC111053345 (LOC111053345), mRNA
LOC111044193	-1.96407	4.22214e-07	down	protein disulfide isomerase-like 1-2 (LOC111044193), mRNA
LOC111055789	-1.96313	3.30349e-27	down	cholinesterase 1-like (LOC111055789), mRNA
LOC111045777	-1.96253	1.91202e-37	down	serine protease easter-like (LOC111045777), mRNA
LOC111059432	-1.96061	6.21955e-08	down	casein kinase I-like (LOC111059432), mRNA
LOC111047883	-1.96037	1.5798e-49	down	uncharacterized LOC111047883 (LOC111047883), mRNA
LOC111055058	-1.96002	0.00813074	down	cilia- and flagella-associated protein 45-like (LOC111055058), partial mRNA
LOC111048607	-1.95854	2.92893e-05	down	uncharacterized LOC111048607 (LOC111048607), ncRNA
LOC111048564	-1.95755	3.22661e-10	down	uncharacterized LOC111048564 (LOC111048564), mRNA
LOC111064170	-1.95743	1.98126e-05	down	BTB/POZ domain-containing protein 3-like (LOC111064170), mRNA
LOC111057708	-1.9534	1.3224e-21	down	probable NADH dehydrogenase [ubiquinone] 1 alpha subcomplex subunit 12 (LOC111057708), mRNA
LOC111051122	-1.94934	0.000773522	down	cilia- and flagella-associated protein 58-like (LOC111051122), mRNA
LOC111049178	-1.94932	8.75949e-07	down	uncharacterized LOC111049178 (LOC111049178), mRNA
LOC111049678	-1.94776	1.18001e-11	down	pyruvate kinase-like (LOC111049678), mRNA
LOC111046658	-1.94736	8.38914e-05	down	uncharacterized LOC111046658 (LOC111046658), mRNA
LOC111056219	-1.94713	3.64292e-08	down	radial spoke head protein 3 homolog B-like (LOC111056219), mRNA
LOC111052725	-1.94492	0.00018413	down	succinate--CoA ligase [ADP-forming] subunit beta, mitochondrial-like (LOC111052725), partial mRNA
LOC111057512	-1.9449	6.12356e-05	down	uncharacterized LOC111057512 (LOC111057512), mRNA
LOC111064061	-1.9444	1.18525e-52	down	venom carboxylesterase-6-like (LOC111064061), mRNA
LOC111051303	-1.93863	1.34662e-09	down	uncharacterized LOC111051303 (LOC111051303), partial mRNA
LOC111046694	-1.93832	9.43398e-10	down	uncharacterized LOC111046694 (LOC111046694), transcript variant X2, mRNA; uncharacterized LOC111046694 (LOC111046694), transcript variant X1, mRNA
LOC111044567	-1.93365	6.14648e-27	down	putative uncharacterized protein DDB_G0282133 (LOC111044567), mRNA
LOC111060906	-1.9325	1.4409e-15	down	uncharacterized LOC111060906 (LOC111060906), ncRNA
LOC111053436	-1.9302	2.87667e-06	down	gamma-glutamyl hydrolase A-like (LOC111053436), transcript variant X1, mRNA; gamma-glutamyl hydrolase A-like (LOC111053436), transcript variant X4, mRNA; gamma-glutamyl hydrolase A-like (LOC111053436), transcript variant X5, mRNA; gamma-glutamyl hydrolase A-like (LOC111053436), transcript variant X2, mRNA; gamma-glutamyl hydrolase A-like (LOC111053436), transcript variant X3, mRNA
LOC111054898	-1.9263	5.28048e-27	down	carboxylesterase 4A-like (LOC111054898), mRNA
LOC111063320	-1.92611	0.00129034	down	metalloendopeptidase OMA1, mitochondrial-like (LOC111063320), mRNA
LOC111049257	-1.92014	8.20375e-19	down	uncharacterized LOC111049257 (LOC111049257), transcript variant X1, ncRNA; uncharacterized LOC111049257 (LOC111049257), transcript variant X2, ncRNA
LOC111061485	-1.92008	1.09447e-46	down	proclotting enzyme-like (LOC111061485), transcript variant X2, mRNA; proclotting enzyme-like (LOC111061485), transcript variant X3, mRNA; proclotting enzyme-like (LOC111061485), transcript variant X1, mRNA
LOC111055725	-1.91953	1.15954e-19	down	anionic trypsin-2-like (LOC111055725), transcript variant X1, mRNA; anionic trypsin-2-like (LOC111055725), transcript variant X2, mRNA
LOC111061486	-1.9194	3.59711e-23	down	serine protease easter-like (LOC111061486), partial mRNA
LOC111047712	-1.91795	7.00475e-77	down	carboxypeptidase B-like (LOC111047712), mRNA
LOC111057114	-1.91793	4.42248e-22	down	peroxiredoxin-like (LOC111057114), partial mRNA
LOC111051239	-1.91768	4.37892e-05	down	cilia- and flagella-associated protein 65 (LOC111051239), transcript variant X1, mRNA; cilia- and flagella-associated protein 65 (LOC111051239), transcript variant X2, mRNA
LOC111060005	-1.91746	3.66904e-06	down	modular serine protease-like (LOC111060005), partial mRNA
LOC111056691	-1.91676	8.50642e-10	down	uncharacterized LOC111056691 (LOC111056691), mRNA
LOC111054551	-1.91676	3.81031e-08	down	WD repeat-containing protein 78-like (LOC111054551), mRNA
LOC111052350	-1.91501	8.90893e-47	down	melanization protease 1-like (LOC111052350), transcript variant X2, mRNA; melanization protease 1-like (LOC111052350), transcript variant X1, mRNA; melanization protease 1-like (LOC111052350), transcript variant X3, mRNA; melanization protease 1-like (LOC111052350), transcript variant X5, mRNA; melanization protease 1-like (LOC111052350), transcript variant X4, mRNA
LOC111061702	-1.91487	2.14274e-20	down	tektin-2 (LOC111061702), mRNA
LOC111043797	-1.91445	3.4824e-13	down	pyruvate kinase-like (LOC111043797), mRNA
LOC111057437	-1.91104	9.8536e-29	down	alpha-mannosidase 2-like (LOC111057437), mRNA
LOC111063061	-1.90535	1.54848e-06	down	isocitrate dehydrogenase [NAD] subunit gamma, mitochondrial-like (LOC111063061), mRNA
LOC111056206	-1.9051	8.39043e-15	down	oxysterol-binding protein 2-like (LOC111056206), mRNA
LOC111046408	-1.90509	8.42538e-14	down	tubulin alpha chain-like (LOC111046408), mRNA
LOC111050955	-1.90281	7.96838e-28	down	peroxiredoxin-2-like (LOC111050955), transcript variant X1, mRNA; peroxiredoxin-2-like (LOC111050955), transcript variant X2, mRNA
LOC111052352	-1.9013	1.47385e-51	down	melanization protease 1-like (LOC111052352), mRNA
LOC111048110	-1.90058	4.46525e-12	down	isocitrate dehydrogenase [NAD] subunit gamma, mitochondrial-like (LOC111048110), mRNA
LOC111060486	-1.90058	3.35724e-31	down	cingulin-like (LOC111060486), mRNA
LOC111043967	-1.9001	2.28733e-35	down	uncharacterized LOC111043967 (LOC111043967), transcript variant X1, mRNA; uncharacterized LOC111043967 (LOC111043967), transcript variant X2, mRNA
LOC111058029	-1.89849	5.9841e-20	down	uncharacterized LOC111058029 (LOC111058029), mRNA
LOC111045637	-1.8971	4.34533e-68	down	uncharacterized LOC111045637 (LOC111045637), transcript variant X1, mRNA; uncharacterized LOC111045637 (LOC111045637), transcript variant X2, mRNA
LOC111047673	-1.8959	4.37433e-17	down	uncharacterized protein DDB_G0290685-like (LOC111047673), mRNA
LOC111044168	-1.89489	3.19132e-09	down	sperm flagellar protein 2-like (LOC111044168), mRNA
LOC111054255	-1.89478	6.7969e-16	down	uncharacterized LOC111054255 (LOC111054255), mRNA
LOC111057396	-1.89264	0.0276248	down	pancreas transcription factor 1 subunit alpha-like (LOC111057396), mRNA
LOC111057753	-1.89047	7.03025e-10	down	MORN repeat-containing protein 3-like (LOC111057753), mRNA
LOC111053232	-1.88413	1.10929e-74	down	holotricin-3-like (LOC111053232), transcript variant X1, mRNA; holotricin-3-like (LOC111053232), transcript variant X2, mRNA
LOC111052990	-1.87987	1.6049e-69	down	melanization protease 1-like (LOC111052990), mRNA
LOC111063767	-1.87875	9.03847e-07	down	lysosomal aspartic protease-like (LOC111063767), partial mRNA
LOC111053180	-1.87759	5.34949e-18	down	RIB43A-like with coiled-coils protein 2 (LOC111053180), mRNA
LOC111043286	-1.8709	6.00321e-31	down	serine protease easter-like (LOC111043286), mRNA
LOC111060173	-1.86336	0.00119547	down	intraflagellar transport protein 27 homolog (LOC111060173), partial mRNA
LOC111053688	-1.86271	0.000238512	down	myosin-11 (LOC111053688), transcript variant X1, mRNA; myosin-11 (LOC111053688), transcript variant X2, mRNA
LOC111060913	-1.86137	1.52342e-13	down	serine protease easter-like (LOC111060913), mRNA
LOC111061855	-1.86029	0.018352	down	organic cation transporter protein-like (LOC111061855), mRNA
LOC111056064	-1.85796	1.48567e-48	down	RNA-binding protein cabeza-like (LOC111056064), mRNA
LOC111060803	-1.85616	0.000462217	down	uncharacterized LOC111060803 (LOC111060803), transcript variant X1, mRNA; uncharacterized LOC111060803 (LOC111060803), transcript variant X2, mRNA
LOC111063822	-1.85397	4.52743e-19	down	cytochrome c oxidase subunit 4 isoform 1, mitochondrial-like (LOC111063822), mRNA
LOC111049649	-1.85354	8.13604e-06	down	E3 ubiquitin-protein ligase BRE1A-like (LOC111049649), mRNA
LOC111062921	-1.85098	3.58833e-22	down	lipase 3-like (LOC111062921), mRNA
LOC111044505	-1.84662	1.81959e-09	down	disrupted in renal carcinoma protein 2 homolog (LOC111044505), partial mRNA
LOC111054869	-1.84255	7.65861e-20	down	insulin-like growth factor 2 mRNA-binding protein 2 (LOC111054869), mRNA
LOC111058825	-1.84147	0.000229648	down	uncharacterized LOC111058825 (LOC111058825), transcript variant X2, mRNA; uncharacterized LOC111058825 (LOC111058825), transcript variant X1, mRNA
LOC111063587	-1.84026	0.00015955	down	cell division control protein 2 homolog 1-like (LOC111063587), mRNA
LOC111059164	-1.83887	1.61066e-09	down	EF-hand domain-containing family member C2-like (LOC111059164), mRNA
LOC111050878	-1.83396	7.0375e-07	down	intraflagellar transport protein 57 homolog (LOC111050878), mRNA
LOC111049251	-1.83233	7.89992e-27	down	serine proteinase stubble-like (LOC111049251), mRNA
LOC111050482	-1.82708	8.18676e-08	down	putative uncharacterized protein DDB_G0282133 (LOC111050482), mRNA
LOC111044037	-1.82235	2.33193e-10	down	uncharacterized LOC111044037 (LOC111044037), mRNA
LOC111048018	-1.81685	7.78723e-15	down	modular serine protease-like (LOC111048018), mRNA
LOC111052682	-1.81083	1.28456e-06	down	pro-resilin-like (LOC111052682), mRNA
LOC111050068	-1.80989	4.42612e-10	down	fer-1-like protein 6 (LOC111050068), mRNA
LOC111053907	-1.80867	9.89883e-06	down	uncharacterized LOC111053907 (LOC111053907), mRNA
LOC111048201	-1.80443	0.00146345	down	pickpocket protein 28-like (LOC111048201), mRNA
LOC111052134	-1.7999	3.37772e-24	down	isocitrate dehydrogenase [NAD] subunit 1, mitochondrial-like (LOC111052134), mRNA
LOC111058340	-1.79841	3.69728e-07	down	homeobox protein 2-like (LOC111058340), mRNA
LOC111044113	-1.7929	1.75943e-06	down	uncharacterized LOC111044113 (LOC111044113), partial mRNA
LOC111061821	-1.79264	9.1692e-14	down	high mobility group nucleosome-binding domain-containing protein 5-like (LOC111061821), partial mRNA
LOC111051628	-1.78701	8.28064e-15	down	uncharacterized LOC111051628 (LOC111051628), ncRNA
LOC111049389	-1.7863	3.6786e-10	down	protein PFC0760c-like (LOC111049389), mRNA
LOC111044108	-1.78521	0.000185735	down	uncharacterized LOC111044108 (LOC111044108), mRNA
LOC111050527	-1.78489	0.0236517	down	uncharacterized LOC111050527 (LOC111050527), mRNA
LOC111045434	-1.7816	7.31703e-09	down	uncharacterized protein KIAA1841 (LOC111045434), transcript variant X1, mRNA; uncharacterized protein KIAA1841 (LOC111045434), transcript variant X2, mRNA; uncharacterized protein KIAA1841 (LOC111045434), transcript variant X4, misc_RNA; uncharacterized protein KIAA1841 (LOC111045434), transcript variant X3, mRNA
LOC111049414	-1.78069	2.98242e-05	down	uncharacterized LOC111049414 (LOC111049414), mRNA
LOC111058125	-1.78063	5.63232e-07	down	tubulin delta chain-like (LOC111058125), mRNA
LOC111047970	-1.77717	1.20438e-06	down	uncharacterized LOC111047970 (LOC111047970), mRNA
LOC111052626	-1.77565	2.06572e-39	down	heterogeneous nuclear ribonucleoprotein L-like (LOC111052626), mRNA
LOC111049817	-1.77543	1.17824e-30	down	malate dehydrogenase-like (LOC111049817), transcript variant X1, mRNA; malate dehydrogenase-like (LOC111049817), transcript variant X2, mRNA
LOC111047047	-1.775	6.43227e-20	down	uncharacterized LOC111047047 (LOC111047047), partial mRNA
LOC111063147	-1.77432	1.28473e-10	down	GATA zinc finger domain-containing protein 14-like (LOC111063147), transcript variant X1, mRNA; GATA zinc finger domain-containing protein 14-like (LOC111063147), transcript variant X2, mRNA
LOC111044259	-1.77223	1.47592e-05	down	uncharacterized LOC111044259 (LOC111044259), mRNA
LOC111048524	-1.77111	0.000142363	down	uncharacterized LOC111048524 (LOC111048524), mRNA
LOC111044455	-1.76814	0.000129696	down	coiled-coil domain-containing protein 40 (LOC111044455), mRNA
LOC111051635	-1.76781	0.0189	down	tubulin glycylase 3A-like (LOC111051635), mRNA
LOC111048148	-1.76441	5.71721e-09	down	uncharacterized LOC111048148 (LOC111048148), mRNA
LOC111056532	-1.76163	8.1488e-16	down	GATA zinc finger domain-containing protein 14-like (LOC111056532), mRNA
LOC111057878	-1.75748	1.62885e-16	down	myb-like protein X (LOC111057878), mRNA
LOC111051454	-1.75358	0.000391304	down	pro-resilin-like (LOC111051454), mRNA
LOC111058027	-1.74664	1.01809e-19	down	cysteine-rich, acidic integral membrane protein-like (LOC111058027), mRNA
LOC111060912	-1.74629	1.23559e-26	down	serine protease easter-like (LOC111060912), mRNA
LOC111058311	-1.74585	7.72724e-11	down	heat shock protein 68-like (LOC111058311), transcript variant X2, mRNA; heat shock protein 68-like (LOC111058311), transcript variant X5, mRNA; heat shock protein 68-like (LOC111058311), transcript variant X3, mRNA; heat shock protein 68-like (LOC111058311), transcript variant X1, mRNA; heat shock protein 68-like (LOC111058311), transcript variant X4, mRNA
LOC111043728	-1.74513	5.74301e-14	down	tubulin polyglutamylase complex subunit 2 (LOC111043728), transcript variant X1, mRNA; tubulin polyglutamylase complex subunit 2 (LOC111043728), transcript variant X2, mRNA
LOC111057164	-1.74228	1.65549e-06	down	venom allergen 5-like (LOC111057164), mRNA
LOC111062701	-1.7355	0.000164291	down	protein PFC0760c-like (LOC111062701), transcript variant X1, mRNA; protein PFC0760c-like (LOC111062701), transcript variant X2, mRNA
LOC111064329	-1.73533	3.23802e-09	down	uncharacterized LOC111064329 (LOC111064329), mRNA
LOC111061539	-1.73091	9.75577e-08	down	uncharacterized LOC111061539 (LOC111061539), mRNA
LOC111045446	-1.72779	0.000872041	down	probable ubiquitin thioesterase DG1039 (LOC111045446), mRNA
LOC111049949	-1.72587	5.3689e-10	down	uncharacterized LOC111049949 (LOC111049949), transcript variant X1, mRNA; uncharacterized LOC111049949 (LOC111049949), transcript variant X2, mRNA
LOC111054621	-1.72415	8.60572e-06	down	centrosomal protein of 112 kDa-like (LOC111054621), mRNA
LOC111063634	-1.72394	9.68215e-38	down	uncharacterized LOC111063634 (LOC111063634), mRNA
LOC111060755	-1.72108	0.000609587	down	cAMP-specific 3',5'-cyclic phosphodiesterase-like (LOC111060755), mRNA
LOC111049837	-1.71952	1.71663e-07	down	clathrin heavy chain-like (LOC111049837), mRNA
LOC111048774	-1.71842	3.9435e-13	down	dual specificity protein phosphatase 15-like (LOC111048774), transcript variant X1, mRNA; dual specificity protein phosphatase 15-like (LOC111048774), transcript variant X2, mRNA; dual specificity protein phosphatase 15-like (LOC111048774), transcript variant X5, mRNA; dual specificity protein phosphatase 15-like (LOC111048774), transcript variant X3, mRNA; dual specificity protein phosphatase 15…
LOC111047110	-1.71697	1.31452e-05	down	coiled-coil domain-containing protein 96-like (LOC111047110), mRNA
LOC111058680	-1.71608	4.33065e-17	down	uncharacterized LOC111058680 (LOC111058680), mRNA
LOC111051777	-1.71165	8.04283e-12	down	pre-mRNA-splicing factor CWC22 homolog (LOC111051777), transcript variant X3, mRNA; pre-mRNA-splicing factor CWC22 homolog (LOC111051777), transcript variant X1, mRNA; pre-mRNA-splicing factor CWC22 homolog (LOC111051777), transcript variant X2, mRNA
LOC111055171	-1.71157	1.22203e-12	down	aldose 1-epimerase-like (LOC111055171), mRNA
LOC111063062	-1.70968	0.00150377	down	uncharacterized LOC111063062 (LOC111063062), mRNA
LOC111061820	-1.7089	3.75436e-15	down	uncharacterized PE-PGRS family protein PE_PGRS54-like (LOC111061820), mRNA
LOC111056063	-1.70787	1.18724e-34	down	RNA-binding protein cabeza-like (LOC111056063), mRNA
LOC111063674	-1.69945	8.46814e-34	down	larval cuticle protein A2B-like (LOC111063674), partial mRNA
LOC111049066	-1.69512	5.14799e-23	down	loricrin-like (LOC111049066), mRNA
LOC111055564	-1.69351	8.78502e-15	down	uncharacterized LOC111055564 (LOC111055564), mRNA
LOC111059940	-1.69228	0.000110895	down	uncharacterized LOC111059940 (LOC111059940), mRNA
LOC111049631	-1.69167	2.34495e-13	down	uncharacterized LOC111049631 (LOC111049631), mRNA
LOC111043853	-1.6913	5.14429e-13	down	protein phosphatase 1 regulatory subunit 42-like (LOC111043853), mRNA
LOC111055953	-1.68661	1.91387e-26	down	CUGBP Elav-like family member 1 (LOC111055953), mRNA
LOC111046758	-1.68568	2.17883e-11	down	cilia- and flagella-associated protein 47-like (LOC111046758), mRNA
LOC111043287	-1.68415	1.32893e-13	down	serine protease easter-like (LOC111043287), mRNA
LOC111053286	-1.68349	1.16039e-39	down	uncharacterized LOC111053286 (LOC111053286), mRNA
LOC111063381	-1.6827	1.08942e-05	down	cilia- and flagella-associated protein 97-like (LOC111063381), mRNA
LOC111046385	-1.68058	0.000509132	down	sialin-like (LOC111046385), mRNA
LOC111063957	-1.67984	4.49615e-06	down	peritrophin-1-like (LOC111063957), partial mRNA
LOC111052928	-1.67859	7.05937e-12	down	protein PRRC2C-like (LOC111052928), mRNA
LOC111045966	-1.67439	4.35077e-21	down	retinol-binding protein pinta-like (LOC111045966), mRNA
LOC111056547	-1.67271	1.47092e-38	down	uncharacterized LOC111056547 (LOC111056547), mRNA
LOC111058179	-1.66765	3.62531e-12	down	facilitated trehalose transporter Tret1-like (LOC111058179), mRNA
LOC111056745	-1.66394	6.60884e-58	down	putative serine protease K12H4.7 (LOC111056745), mRNA
LOC111054704	-1.66385	5.53061e-12	down	proteoglycan 4-like (LOC111054704), mRNA
LOC111046387	-1.6614	1.15552e-19	down	uncharacterized LOC111046387 (LOC111046387), mRNA
LOC111057273	-1.66097	5.34264e-05	down	uncharacterized LOC111057273 (LOC111057273), mRNA
LOC111052949	-1.65792	3.6928e-06	down	cilia- and flagella-associated protein 251-like (LOC111052949), mRNA
LOC111062581	-1.65453	0.0347254	down	cyclic nucleotide-gated cation channel beta-1-like (LOC111062581), partial mRNA
LOC111047011	-1.65149	5.08321e-09	down	sugar transporter ERD6-like 6 (LOC111047011), transcript variant X1, mRNA; sugar transporter ERD6-like 6 (LOC111047011), transcript variant X2, mRNA
LOC111054007	-1.64902	0.000137838	down	uncharacterized LOC111054007 (LOC111054007), transcript variant X1, ncRNA; uncharacterized LOC111054007 (LOC111054007), transcript variant X3, ncRNA; uncharacterized LOC111054007 (LOC111054007), transcript variant X2, ncRNA
LOC111051998	-1.64819	0.000240491	down	endoplasmic reticulum membrane-associated RNA degradation protein-like (LOC111051998), mRNA
LOC111059637	-1.64802	3.18787e-27	down	uncharacterized LOC111059637 (LOC111059637), mRNA
LOC111056195	-1.64738	1.45991e-08	down	nuclear pore complex protein DDB_G0274915-like (LOC111056195), mRNA
LOC111053283	-1.64513	1.00606e-56	down	uncharacterized LOC111053283 (LOC111053283), mRNA
LOC111050887	-1.64185	0.000430573	down	dynein assembly factor 1, axonemal homolog (LOC111050887), mRNA
LOC111046662	-1.64048	9.76103e-05	down	uncharacterized LOC111046662 (LOC111046662), ncRNA
LOC111054202	-1.64003	8.08527e-27	down	uncharacterized LOC111054202 (LOC111054202), ncRNA
LOC111059459	-1.63563	4.25217e-19	down	uncharacterized LOC111059459 (LOC111059459), mRNA
LOC111055683	-1.6356	7.59776e-14	down	carbonic anhydrase 13-like (LOC111055683), transcript variant X2, mRNA; carbonic anhydrase 13-like (LOC111055683), transcript variant X1, mRNA
LOC111058042	-1.63021	2.65149e-51	down	cAMP-dependent protein kinase type II regulatory subunit (LOC111058042), mRNA
LOC111053231	-1.62752	4.71506e-50	down	uncharacterized LOC111053231 (LOC111053231), mRNA
LOC111055277	-1.62726	6.56227e-20	down	dynein beta chain, ciliary-like (LOC111055277), mRNA
LOC111057990	-1.62545	0.00035763	down	uncharacterized LOC111057990 (LOC111057990), transcript variant X1, mRNA; uncharacterized LOC111057990 (LOC111057990), transcript variant X2, mRNA
LOC111053071	-1.62114	2.28035e-22	down	tubulin polyglutamylase ttll6-like (LOC111053071), transcript variant X3, mRNA; tubulin polyglutamylase ttll6-like (LOC111053071), transcript variant X2, mRNA; tubulin polyglutamylase ttll6-like (LOC111053071), transcript variant X6, mRNA; tubulin polyglutamylase ttll6-like (LOC111053071), transcript variant X4, mRNA; tubulin polyglutamylase ttll6-like (LOC111053071), transcript variant X5, mRNA;…
LOC111056144	-1.61131	7.46453e-18	down	keratin, type I cytoskeletal 9-like (LOC111056144), transcript variant X2, mRNA; keratin, type I cytoskeletal 9-like (LOC111056144), transcript variant X6, mRNA; keratin, type I cytoskeletal 9-like (LOC111056144), transcript variant X7, mRNA; keratin, type I cytoskeletal 9-like (LOC111056144), transcript variant X4, mRNA; keratin, type I cytoskeletal 9-like (LOC111056144), transcript variant X9, …
LOC111047096	-1.59695	0.00379768	down	potassium channel KOR1-like (LOC111047096), transcript variant X1, mRNA; potassium channel KOR1-like (LOC111047096), transcript variant X2, mRNA; potassium channel KOR1-like (LOC111047096), transcript variant X4, mRNA; potassium channel KOR1-like (LOC111047096), transcript variant X3, mRNA
LOC111046150	-1.59529	2.51736e-09	down	regucalcin-like (LOC111046150), transcript variant X1, mRNA; regucalcin-like (LOC111046150), transcript variant X2, mRNA; regucalcin-like (LOC111046150), transcript variant X3, mRNA
LOC111056097	-1.59186	1.96211e-05	down	uncharacterized LOC111056097 (LOC111056097), ncRNA
LOC111061685	-1.58446	0.0214358	down	lipase 3-like (LOC111061685), partial mRNA
LOC111060683	-1.58373	1.32583e-22	down	retinol-binding protein pinta-like (LOC111060683), transcript variant X1, mRNA; retinol-binding protein pinta-like (LOC111060683), transcript variant X2, mRNA
LOC111064383	-1.58345	1.06274e-05	down	putative RNA exonuclease pqe-1 (LOC111064383), mRNA
LOC111063205	-1.58135	1.96055e-06	down	nardilysin-like (LOC111063205), mRNA
LOC111044962	-1.58011	1.84643e-23	down	uncharacterized LOC111044962 (LOC111044962), transcript variant X1, mRNA; uncharacterized LOC111044962 (LOC111044962), transcript variant X9, mRNA; uncharacterized LOC111044962 (LOC111044962), transcript variant X4, mRNA; uncharacterized LOC111044962 (LOC111044962), transcript variant X2, mRNA; uncharacterized LOC111044962 (LOC111044962), transcript variant X8, mRNA; uncharacterized LOC111044962 …
LOC111044383	-1.57947	1.12086e-07	down	uncharacterized LOC111044383 (LOC111044383), mRNA
LOC111051143	-1.57856	1.78776e-42	down	keratinocyte proline-rich protein-like (LOC111051143), mRNA
LOC111059366	-1.57748	2.40174e-23	down	larval/pupal cuticle protein H1C-like (LOC111059366), mRNA
LOC111064353	-1.57472	0.00183028	down	protein XRP2-like (LOC111064353), mRNA
LOC111054838	-1.57423	4.96067e-28	down	transmembrane protein 189-like (LOC111054838), transcript variant X2, mRNA; transmembrane protein 189-like (LOC111054838), transcript variant X1, mRNA
LOC111047858	-1.57115	0.000821335	down	uncharacterized LOC111047858 (LOC111047858), mRNA
LOC111050327	-1.56247	0.000189815	down	uncharacterized LOC111050327 (LOC111050327), mRNA
LOC111048401	-1.55599	6.82439e-36	down	cysteine sulfinic acid decarboxylase (LOC111048401), mRNA
LOC111045545	-1.55397	2.28156e-28	down	kelch-like protein 10 (LOC111045545), mRNA
LOC111054485	-1.55371	0.000623152	down	uncharacterized LOC111054485 (LOC111054485), mRNA
LOC111051109	-1.5495	5.02799e-20	down	neprilysin-2-like (LOC111051109), mRNA
LOC111056151	-1.54942	2.0532e-08	down	troponin C-like (LOC111056151), mRNA
LOC111050813	-1.54625	0.0122106	down	peroxiredoxin 1-like (LOC111050813), mRNA
LOC111047950	-1.54534	1.51508e-39	down	larval cuticle protein A3A-like (LOC111047950), transcript variant X1, mRNA; larval cuticle protein A3A-like (LOC111047950), transcript variant X2, mRNA
LOC111057197	-1.54416	1.63675e-16	down	endochitinase-like (LOC111057197), transcript variant X2, mRNA; endochitinase-like (LOC111057197), transcript variant X1, mRNA
LOC111052471	-1.54405	1.1778e-22	down	transmembrane protein 189-like (LOC111052471), transcript variant X2, mRNA; transmembrane protein 189-like (LOC111052471), transcript variant X1, mRNA
LOC111053236	-1.54236	0.000248244	down	sodium channel protein para (LOC111053236), mRNA
LOC111058602	-1.54022	0.000151324	down	sialin-like (LOC111058602), mRNA
LOC111043288	-1.53607	1.00185e-14	down	serine protease easter-like (LOC111043288), mRNA
LOC111061188	-1.5331	2.86896e-06	down	serine/threonine-protein phosphatase 2A activator 2-like (LOC111061188), mRNA
LOC111047906	-1.5281	2.88125e-23	down	keratin, type II cytoskeletal 2 epidermal-like (LOC111047906), mRNA
LOC111053932	-1.52571	0.000894566	down	gamma-glutamyltranspeptidase 1-like (LOC111053932), transcript variant X1, mRNA; gamma-glutamyltranspeptidase 1-like (LOC111053932), transcript variant X2, mRNA
LOC111049579	-1.52525	0.00391597	down	protein starmaker-like (LOC111049579), mRNA
LOC111047905	-1.52471	0.000718559	down	uncharacterized protein DDB_G0283697-like (LOC111047905), mRNA
LOC111044705	-1.52447	3.51658e-05	down	enkurin (LOC111044705), mRNA
LOC111053936	-1.52383	1.548e-08	down	serine/threonine-protein phosphatase PP1-like (LOC111053936), transcript variant X2, mRNA; serine/threonine-protein phosphatase PP1-like (LOC111053936), transcript variant X3, mRNA; serine/threonine-protein phosphatase PP1-like (LOC111053936), transcript variant X1, mRNA
LOC111056233	-1.52116	0.00022083	down	dynein heavy chain 7, axonemal-like (LOC111056233), partial mRNA
LOC111051107	-1.5201	0.0107125	down	flotillin-2-like (LOC111051107), mRNA
LOC111061181	-1.51837	0.00011208	down	protein NIF3 homolog (LOC111061181), mRNA
LOC111046111	-1.51734	1.95186e-24	down	PHD finger protein 7-like (LOC111046111), transcript variant X3, mRNA; PHD finger protein 7-like (LOC111046111), transcript variant X1, mRNA; PHD finger protein 7-like (LOC111046111), transcript variant X2, mRNA
LOC111057238	-1.51577	9.22741e-05	down	class E basic helix-loop-helix protein 22 (LOC111057238), transcript variant X1, mRNA; class E basic helix-loop-helix protein 22 (LOC111057238), transcript variant X2, mRNA
LOC111045138	-1.5146	3.55356e-07	down	uncharacterized LOC111045138 (LOC111045138), mRNA
LOC111056739	-1.51445	7.40525e-38	down	putative serine protease K12H4.7 (LOC111056739), mRNA
LOC111053443	-1.51429	5.48105e-20	down	glyoxylate reductase/hydroxypyruvate reductase-like (LOC111053443), transcript variant X1, mRNA; glyoxylate reductase/hydroxypyruvate reductase-like (LOC111053443), transcript variant X2, mRNA
LOC111057182	-1.51406	0.00453944	down	protein amalgam-like (LOC111057182), mRNA
LOC111062228	-1.51283	5.0091e-15	down	dynein heavy chain 10, axonemal-like (LOC111062228), partial mRNA
LOC111063332	-1.51123	0.0007345	down	uncharacterized LOC111063332 (LOC111063332), mRNA
LOC111049163	-1.50931	0.00453488	down	TRAF3-interacting protein 1-like (LOC111049163), mRNA
LOC111055280	-1.50541	3.31254e-16	down	uncharacterized LOC111055280 (LOC111055280), transcript variant X6, mRNA; uncharacterized LOC111055280 (LOC111055280), transcript variant X3, misc_RNA; uncharacterized LOC111055280 (LOC111055280), transcript variant X1, misc_RNA; uncharacterized LOC111055280 (LOC111055280), transcript variant X4, misc_RNA; uncharacterized LOC111055280 (LOC111055280), transcript variant X5, misc_RNA; uncharacteriz…
LOC111049833	-1.50013	6.98271e-18	down	E3 ubiquitin-protein ligase Su(dx)-like (LOC111049833), mRNA
LOC111048311	-1.49094	9.80349e-18	down	uncharacterized LOC111048311 (LOC111048311), transcript variant X1, mRNA; uncharacterized LOC111048311 (LOC111048311), transcript variant X2, misc_RNA
LOC111046483	-1.49085	6.95991e-06	down	radial spoke head 1 homolog (LOC111046483), mRNA
LOC111057773	-1.49075	4.56972e-11	down	facilitated trehalose transporter Tret1-2 homolog (LOC111057773), mRNA
LOC111047334	-1.49028	0.00600467	down	uncharacterized LOC111047334 (LOC111047334), mRNA
LOC111058023	-1.4844	1.34345e-23	down	uncharacterized LOC111058023 (LOC111058023), mRNA
LOC111058948	-1.47603	0.000134214	down	uncharacterized LOC111058948 (LOC111058948), partial mRNA
LOC111058026	-1.47437	6.95288e-15	down	U1 small nuclear ribonucleoprotein 70 kDa-like (LOC111058026), mRNA
LOC111060903	-1.47255	6.49184e-17	down	alcohol dehydrogenase 2-like (LOC111060903), mRNA
LOC111050913	-1.47225	0.0012587	down	uncharacterized LOC111050913 (LOC111050913), mRNA
LOC111044032	-1.46926	0.000344751	down	cAMP-specific 3',5'-cyclic phosphodiesterase-like (LOC111044032), mRNA
LOC111044811	-1.46842	3.37764e-10	down	cytochrome P450 4c3-like (LOC111044811), mRNA
LOC111048695	-1.46818	3.03186e-06	down	uncharacterized LOC111048695 (LOC111048695), transcript variant X1, mRNA; uncharacterized LOC111048695 (LOC111048695), transcript variant X2, mRNA
LOC111059481	-1.46489	1.23588e-32	down	protein obstructor-E-like (LOC111059481), mRNA
LOC111061013	-1.46254	0.00219288	down	uncharacterized LOC111061013 (LOC111061013), mRNA
LOC111051505	-1.46046	0.00121262	down	uncharacterized LOC111051505 (LOC111051505), mRNA
LOC111055692	-1.45946	1.2651e-27	down	SRSF protein kinase 2-like (LOC111055692), mRNA
LOC111049996	-1.45902	3.0912e-11	down	uncharacterized LOC111049996 (LOC111049996), transcript variant X3, mRNA; uncharacterized LOC111049996 (LOC111049996), transcript variant X1, mRNA; uncharacterized LOC111049996 (LOC111049996), transcript variant X2, misc_RNA
LOC111054194	-1.45855	3.99223e-42	down	ubiquitin-conjugating enzyme E2 Z-like (LOC111054194), mRNA
LOC111047846	-1.45678	0.000547867	down	sodium/hydrogen exchanger 10-like (LOC111047846), mRNA
LOC111058429	-1.45624	0.000615328	down	arylsulfatase B-like (LOC111058429), mRNA
LOC111062146	-1.45412	1.46743e-26	down	cytosolic carboxypeptidase 1-like (LOC111062146), mRNA
LOC111058414	-1.45078	0.000232561	down	uncharacterized LOC111058414 (LOC111058414), mRNA
LOC111055994	-1.44504	1.04317e-13	down	casein kinase I (LOC111055994), mRNA
LOC111045527	-1.44266	6.09487e-07	down	uncharacterized LOC111045527 (LOC111045527), mRNA
LOC111055219	-1.43726	5.04793e-25	down	uricase (LOC111055219), mRNA
LOC111046212	-1.43458	0.00634609	down	uncharacterized LOC111046212 (LOC111046212), mRNA
LOC111049803	-1.4336	0.00577809	down	intraflagellar transport protein 22 homolog (LOC111049803), mRNA
LOC111050885	-1.43259	1.57857e-13	down	dynein intermediate chain 2, ciliary (LOC111050885), transcript variant X2, mRNA; dynein intermediate chain 2, ciliary (LOC111050885), transcript variant X3, mRNA; dynein intermediate chain 2, ciliary (LOC111050885), transcript variant X1, mRNA
LOC111043862	-1.43158	0.0275493	down	uncharacterized LOC111043862 (LOC111043862), mRNA
LOC111049769	-1.42944	7.99362e-09	down	myotubularin-related protein 13 (LOC111049769), mRNA
LOC111045501	-1.42889	3.33776e-06	down	larval cuticle protein A3A-like (LOC111045501), mRNA
LOC111056851	-1.42599	0.000141732	down	armadillo repeat-containing protein 2-like (LOC111056851), partial mRNA
LOC111062395	-1.42276	2.76216e-11	down	pyruvate dehydrogenase E1 component subunit beta, mitochondrial-like (LOC111062395), mRNA
LOC111060245	-1.42273	0.00164836	down	annexin A1-like (LOC111060245), transcript variant X1, mRNA; annexin A1-like (LOC111060245), transcript variant X2, mRNA; annexin A1-like (LOC111060245), transcript variant X3, mRNA
LOC111048815	-1.42191	1.65386e-05	down	tetratricopeptide repeat protein 30A (LOC111048815), mRNA
LOC111052663	-1.4216	1.06187e-28	down	putative serine protease K12H4.7 (LOC111052663), mRNA
LOC111061199	-1.41852	1.07481e-05	down	uncharacterized MFS-type transporter PB1E7.08c-like (LOC111061199), partial mRNA
LOC111047329	-1.41357	3.79894e-09	down	uncharacterized LOC111047329 (LOC111047329), mRNA
LOC111055170	-1.41345	9.12083e-14	down	glycine-rich cell wall structural protein 1.8-like (LOC111055170), partial mRNA
LOC111048465	-1.40946	3.48516e-15	down	dynein beta chain, ciliary-like (LOC111048465), mRNA
LOC111049383	-1.40864	1.19915e-40	down	tyrosine 3-monooxygenase (LOC111049383), mRNA
LOC111059981	-1.40794	0.00549106	down	uncharacterized LOC111059981 (LOC111059981), partial mRNA
LOC111043292	-1.40612	0.000206144	down	clotting factor B-like (LOC111043292), mRNA
LOC111051430	-1.40448	0.00382009	down	prisilkin-39-like (LOC111051430), mRNA
LOC111060927	-1.40127	3.65049e-09	down	serine protease snake-like (LOC111060927), mRNA
LOC111045063	-1.40009	1.05348e-09	down	dynein heavy chain 6, axonemal-like (LOC111045063), transcript variant X2, mRNA; dynein heavy chain 6, axonemal-like (LOC111045063), transcript variant X1, mRNA
LOC111043529	-1.39931	0.0111236	down	uncharacterized LOC111043529 (LOC111043529), mRNA
LOC111058318	-1.3902	0.00726997	down	uncharacterized LOC111058318 (LOC111058318), ncRNA
LOC111052935	-1.38241	0.000896787	down	uncharacterized LOC111052935 (LOC111052935), mRNA
LOC111056160	-1.38101	5.99894e-15	down	troponin C-like (LOC111056160), mRNA
LOC111043935	-1.37979	2.49038e-06	down	intraflagellar transport protein 56 (LOC111043935), mRNA
LOC111054332	-1.37112	3.9116e-05	down	unconventional myosin-XIX-like (LOC111054332), transcript variant X1, mRNA; unconventional myosin-XIX-like (LOC111054332), transcript variant X2, mRNA
LOC111047854	-1.36565	0.000247861	down	sodium/hydrogen exchanger 10-like (LOC111047854), mRNA
LOC111055825	-1.36069	2.19059e-07	down	uncharacterized LOC111055825 (LOC111055825), mRNA
LOC111051707	-1.36022	1.76266e-12	down	uncharacterized LOC111051707 (LOC111051707), partial mRNA
LOC111063555	-1.35954	0.0032003	down	phosphoglycerate kinase-like (LOC111063555), partial mRNA
LOC111060934	-1.35899	0.00148968	down	uncharacterized protein PFB0765w-like (LOC111060934), partial mRNA
LOC111047610	-1.35695	0.00141803	down	drosulfakinins-like (LOC111047610), mRNA
LOC111044659	-1.35616	0.00081304	down	phosphoglycerate mutase 2-like (LOC111044659), mRNA
LOC111058497	-1.35468	0.000586716	down	dihydroxyacetone phosphate acyltransferase-like (LOC111058497), mRNA
LOC111043973	-1.34814	0.00345267	down	visual pigment-like receptor peropsin (LOC111043973), transcript variant X1, mRNA; visual pigment-like receptor peropsin (LOC111043973), transcript variant X2, mRNA
LOC111057275	-1.34653	0.00322657	down	uncharacterized LOC111057275 (LOC111057275), transcript variant X4, mRNA; uncharacterized LOC111057275 (LOC111057275), transcript variant X3, mRNA; uncharacterized LOC111057275 (LOC111057275), transcript variant X1, mRNA; uncharacterized LOC111057275 (LOC111057275), transcript variant X5, mRNA; uncharacterized LOC111057275 (LOC111057275), transcript variant X2, mRNA
LOC111051432	-1.34424	0.00221612	down	cuticle protein 10.6-like (LOC111051432), mRNA
LOC111046376	-1.34265	9.77395e-09	down	uncharacterized LOC111046376 (LOC111046376), transcript variant X3, mRNA; uncharacterized LOC111046376 (LOC111046376), transcript variant X1, mRNA; uncharacterized LOC111046376 (LOC111046376), transcript variant X2, mRNA
LOC111056597	-1.34137	8.38772e-07	down	uncharacterized LOC111056597 (LOC111056597), transcript variant X5, mRNA; uncharacterized LOC111056597 (LOC111056597), transcript variant X6, mRNA; uncharacterized LOC111056597 (LOC111056597), transcript variant X3, mRNA; uncharacterized LOC111056597 (LOC111056597), transcript variant X2, mRNA; uncharacterized LOC111056597 (LOC111056597), transcript variant X4, mRNA; uncharacterized LOC111056597 …
LOC111043275	-1.34059	0.00563299	down	lisH domain-containing protein ARMC9-like (LOC111043275), mRNA
LOC111061901	-1.33969	0.000947375	down	uncharacterized LOC111061901 (LOC111061901), ncRNA
LOC111061381	-1.33583	3.29294e-16	down	L-2-hydroxyglutarate dehydrogenase, mitochondrial-like (LOC111061381), mRNA
LOC111051431	-1.33452	2.02793e-06	down	prisilkin-39-like (LOC111051431), mRNA
LOC111048941	-1.33326	0.00111358	down	neo-calmodulin-like (LOC111048941), mRNA
LOC111058796	-1.33064	7.30663e-07	down	putative sulfiredoxin (LOC111058796), mRNA
LOC111047576	-1.33034	1.83042e-13	down	CSC1-like protein 2 (LOC111047576), transcript variant X1, mRNA; CSC1-like protein 2 (LOC111047576), transcript variant X2, mRNA
LOC111045089	-1.32957	0.000339889	down	tip elongation aberrant protein 1-like (LOC111045089), mRNA
LOC111058793	-1.32911	1.66959e-07	down	uncharacterized LOC111058793 (LOC111058793), ncRNA
LOC111047491	-1.32232	4.89711e-09	down	nucleoside diphosphate kinase 7-like (LOC111047491), mRNA
LOC111059311	-1.32172	2.02132e-05	down	rootletin (LOC111059311), mRNA
LOC111046347	-1.31398	1.24463e-32	down	cuticle protein-like (LOC111046347), mRNA
LOC111045378	-1.31312	6.28147e-11	down	alpha-tocopherol transfer protein-like (LOC111045378), mRNA
LOC111052338	-1.30938	4.48891e-05	down	cilia- and flagella-associated protein 91-like (LOC111052338), partial mRNA
LOC111052658	-1.30846	4.8911e-27	down	putative serine protease K12H4.7 (LOC111052658), mRNA
LOC111054199	-1.30685	2.31172e-12	down	glycine-rich protein GWK-like (LOC111054199), mRNA
LOC111046903	-1.30634	2.69857e-09	down	dynein heavy chain 3, axonemal (LOC111046903), mRNA
LOC111044924	-1.30536	1.6393e-18	down	E3 ubiquitin-protein ligase TRIM37-like (LOC111044924), transcript variant X1, mRNA; E3 ubiquitin-protein ligase TRIM37-like (LOC111044924), transcript variant X2, mRNA
LOC111058584	-1.30391	0.00401348	down	centrosomal protein of 78 kDa-like (LOC111058584), mRNA
LOC111061308	-1.30303	0.000991053	down	putative amidase ARB_02965 (LOC111061308), mRNA
LOC111063439	-1.29975	0.000195578	down	nuclear polyadenylated RNA-binding protein 3-like (LOC111063439), mRNA
LOC111048087	-1.29613	0.00459391	down	probable nuclear hormone receptor HR38 (LOC111048087), mRNA
LOC111050438	-1.29559	0.012368	down	uncharacterized LOC111050438 (LOC111050438), mRNA
LOC111049538	-1.29332	1.27373e-06	down	uncharacterized LOC111049538 (LOC111049538), transcript variant X1, mRNA; uncharacterized LOC111049538 (LOC111049538), transcript variant X2, mRNA
LOC111060773	-1.29306	0.00135243	down	general odorant-binding protein 19d-like (LOC111060773), mRNA
LOC111061452	-1.28914	1.16681e-07	down	chromatin structure-remodeling complex subunit snf21-like (LOC111061452), mRNA
LOC111062394	-1.28765	8.6023e-09	down	putative serine protease K12H4.7 (LOC111062394), mRNA
LOC111049115	-1.28684	0.00337181	down	lachesin-like (LOC111049115), mRNA
LOC111059970	-1.28415	0.000318886	down	general odorant-binding protein 19d-like (LOC111059970), mRNA
LOC111048898	-1.28313	0.00243693	down	protein turtle-like (LOC111048898), mRNA
LOC111046271	-1.28026	8.24176e-05	down	triokinase/FMN cyclase-like (LOC111046271), mRNA
LOC111048911	-1.27959	2.44195e-20	down	tetratricopeptide repeat protein 36 homolog (LOC111048911), mRNA
LOC111046412	-1.27741	0.0187959	down	uncharacterized LOC111046412 (LOC111046412), mRNA
LOC111048575	-1.27722	1.07601e-09	down	proline dehydrogenase 1, mitochondrial-like (LOC111048575), transcript variant X2, mRNA; proline dehydrogenase 1, mitochondrial-like (LOC111048575), transcript variant X3, mRNA; proline dehydrogenase 1, mitochondrial-like (LOC111048575), transcript variant X1, mRNA
LOC111054483	-1.2722	1.06232e-08	down	sodium channel protein Nach-like (LOC111054483), mRNA
LOC111043723	-1.27134	3.27697e-07	down	1-acyl-sn-glycerol-3-phosphate acyltransferase alpha-like (LOC111043723), transcript variant X2, mRNA; 1-acyl-sn-glycerol-3-phosphate acyltransferase alpha-like (LOC111043723), transcript variant X3, mRNA; 1-acyl-sn-glycerol-3-phosphate acyltransferase alpha-like (LOC111043723), transcript variant X1, mRNA; 1-acyl-sn-glycerol-3-phosphate acyltransferase alpha-like (LOC111043723), transcript varia…
LOC111045304	-1.27069	1.29604e-07	down	serine protease inhibitor dipetalogastin-like (LOC111045304), mRNA
LOC111051154	-1.2685	0.0263118	down	gastrula zinc finger protein XlCGF42.1-like (LOC111051154), mRNA
LOC111063243	-1.26642	0.0101356	down	uncharacterized LOC111063243 (LOC111063243), mRNA
LOC111045577	-1.26609	0.0244675	down	uncharacterized LOC111045577 (LOC111045577), ncRNA
LOC111043716	-1.26461	0.00231512	down	proton-coupled amino acid transporter-like protein pathetic (LOC111043716), transcript variant X1, mRNA; proton-coupled amino acid transporter-like protein pathetic (LOC111043716), transcript variant X2, mRNA
LOC111046980	-1.26119	8.37932e-18	down	galectin-3-like (LOC111046980), mRNA
LOC111061303	-1.25952	2.37912e-05	down	larval cuticle protein A3A-like (LOC111061303), mRNA
LOC111046912	-1.25758	0.00363202	down	uncharacterized LOC111046912 (LOC111046912), transcript variant X1, mRNA; uncharacterized LOC111046912 (LOC111046912), transcript variant X2, mRNA
LOC111045056	-1.25538	4.19876e-06	down	glucose dehydrogenase [FAD, quinone]-like (LOC111045056), mRNA
LOC111055063	-1.25339	2.99966e-10	down	dnaJ homolog subfamily B member 6-B-like (LOC111055063), mRNA
LOC111061309	-1.25302	0.00927379	down	U3 small nucleolar RNA-associated protein 22-like (LOC111061309), mRNA
LOC111052660	-1.25192	4.37248e-28	down	putative serine protease K12H4.7 (LOC111052660), mRNA
LOC111064000	-1.25095	0.000151943	down	cuticle protein 4.9-like (LOC111064000), partial mRNA
LOC111059568	-1.24778	0.00472898	down	uncharacterized LOC111059568 (LOC111059568), transcript variant X1, mRNA; uncharacterized LOC111059568 (LOC111059568), transcript variant X2, mRNA
LOC111051438	-1.24704	1.36021e-12	down	uncharacterized LOC111051438 (LOC111051438), mRNA
LOC111043980	-1.24453	0.00129727	down	polycystic kidney disease 2-like 1 protein (LOC111043980), mRNA
LOC111061372	-1.24187	0.00152808	down	SIFamide-related peptide (LOC111061372), mRNA
LOC111057967	-1.23645	5.26758e-06	down	mitochondrial genome maintenance exonuclease 1-like (LOC111057967), mRNA
LOC111055303	-1.23635	0.00998758	down	uncharacterized LOC111055303 (LOC111055303), ncRNA
LOC111054803	-1.23628	4.57638e-18	down	farnesol dehydrogenase-like (LOC111054803), mRNA
LOC111063810	-1.23206	0.00131558	down	clavesin-1-like (LOC111063810), partial mRNA
LOC111047813	-1.22925	0.00424865	down	uncharacterized LOC111047813 (LOC111047813), mRNA
LOC111045093	-1.22644	0.0203687	down	zinc finger protein 776-like (LOC111045093), mRNA
LOC111047717	-1.2247	3.58744e-06	down	intraflagellar transport protein 74 homolog (LOC111047717), mRNA
LOC111043729	-1.22189	0.000473297	down	uncharacterized LOC111043729 (LOC111043729), transcript variant X2, ncRNA; uncharacterized LOC111043729 (LOC111043729), transcript variant X1, ncRNA
LOC111060886	-1.2215	2.88339e-07	down	putative serine protease K12H4.7 (LOC111060886), partial mRNA
LOC111053085	-1.2204	2.21345e-09	down	uncharacterized LOC111053085 (LOC111053085), mRNA
LOC111059851	-1.21943	0.00359108	down	uncharacterized LOC111059851 (LOC111059851), transcript variant X1, ncRNA; uncharacterized LOC111059851 (LOC111059851), transcript variant X2, ncRNA
LOC111056793	-1.21934	1.02725e-10	down	C-Myc-binding protein-like (LOC111056793), mRNA
LOC111051435	-1.21044	3.50639e-11	down	NADH-quinone oxidoreductase subunit I 2-like (LOC111051435), mRNA
LOC111054815	-1.20865	1.2104e-07	down	dynein light chain 1, cytoplasmic-like (LOC111054815), mRNA
LOC111053921	-1.20459	3.67603e-20	down	E3 ubiquitin-protein ligase RNF123-like (LOC111053921), mRNA
LOC111048947	-1.20284	2.61067e-13	down	uncharacterized LOC111048947 (LOC111048947), mRNA
LOC111051745	-1.20267	2.55119e-06	down	uncharacterized LOC111051745 (LOC111051745), transcript variant X1, mRNA; uncharacterized LOC111051745 (LOC111051745), transcript variant X3, mRNA; uncharacterized LOC111051745 (LOC111051745), transcript variant X5, mRNA; uncharacterized LOC111051745 (LOC111051745), transcript variant X2, mRNA; uncharacterized LOC111051745 (LOC111051745), transcript variant X4, mRNA; uncharacterized LOC111051745 …
LOC111055422	-1.20212	3.24953e-06	down	uncharacterized LOC111055422 (LOC111055422), mRNA
LOC111044524	-1.20208	0.00599303	down	facilitated trehalose transporter Tret1-like (LOC111044524), mRNA
LOC111054888	-1.1982	1.18751e-13	down	tubulin-specific chaperone cofactor E-like protein (LOC111054888), mRNA
LOC111052659	-1.19758	1.56264e-26	down	putative serine protease K12H4.7 (LOC111052659), mRNA
LOC111048993	-1.1961	2.01149e-31	down	microtubule-associated protein Jupiter (LOC111048993), mRNA
LOC111048824	-1.1951	0.00688255	down	uncharacterized LOC111048824 (LOC111048824), mRNA
LOC111057053	-1.19243	1.3594e-12	down	intraflagellar transport protein 20 homolog (LOC111057053), transcript variant X1, mRNA; intraflagellar transport protein 20 homolog (LOC111057053), transcript variant X2, mRNA
LOC111043597	-1.18881	0.00757054	down	trypsin-1-like (LOC111043597), mRNA
LOC111046362	-1.18466	0.00347557	down	phospholipase B1, membrane-associated-like (LOC111046362), mRNA
LOC111060666	-1.18226	0.00691414	down	uncharacterized LOC111060666 (LOC111060666), mRNA
LOC111052522	-1.18181	2.95982e-08	down	uncharacterized LOC111052522 (LOC111052522), mRNA
LOC111048378	-1.17814	1.34673e-07	down	protein O-mannosyltransferase 1 (LOC111048378), mRNA
LOC111048039	-1.1769	0.00234621	down	uncharacterized LOC111048039 (LOC111048039), mRNA
LOC111051295	-1.17616	1.29707e-11	down	MAPK/MAK/MRK overlapping kinase-like (LOC111051295), transcript variant X2, misc_RNA; MAPK/MAK/MRK overlapping kinase-like (LOC111051295), transcript variant X1, mRNA; MAPK/MAK/MRK overlapping kinase-like (LOC111051295), transcript variant X3, mRNA
LOC111048414	-1.17559	3.88495e-12	down	la-related protein 6 (LOC111048414), mRNA
LOC111054598	-1.17464	0.0223905	down	dehydrogenase/reductase SDR family member 11-like (LOC111054598), transcript variant X1, mRNA; dehydrogenase/reductase SDR family member 11-like (LOC111054598), transcript variant X3, mRNA; dehydrogenase/reductase SDR family member 11-like (LOC111054598), transcript variant X2, mRNA
LOC111044974	-1.17391	0.00160959	down	uncharacterized LOC111044974 (LOC111044974), mRNA
LOC111055932	-1.17297	0.031437	down	uncharacterized LOC111055932 (LOC111055932), partial mRNA
LOC111064607	-1.17233	0.00128271	down	high-affinity methionine permease-like (LOC111064607), mRNA
LOC111050205	-1.17065	5.664e-09	down	sodium-dependent phosphate transport protein 1-like (LOC111050205), transcript variant X1, mRNA; sodium-dependent phosphate transport protein 1-like (LOC111050205), transcript variant X2, mRNA
LOC111061723	-1.16718	0.000132011	down	tetraketide alpha-pyrone reductase 2-like (LOC111061723), mRNA
LOC111043536	-1.16634	0.00272301	down	uncharacterized LOC111043536 (LOC111043536), mRNA
LOC111054753	-1.16581	9.20346e-13	down	EF-hand domain-containing family member C2-like (LOC111054753), mRNA
LOC111051600	-1.16445	5.04489e-22	down	uncharacterized LOC111051600 (LOC111051600), mRNA
LOC111061009	-1.1635	0.00679099	down	uncharacterized LOC111061009 (LOC111061009), mRNA
LOC111058980	-1.16245	0.00144681	down	uncharacterized LOC111058980 (LOC111058980), mRNA
LOC111062050	-1.16047	0.00535183	down	molybdate transporter 1-like (LOC111062050), mRNA
LOC111062132	-1.16032	0.00617574	down	katanin p80 WD40 repeat-containing subunit B1-like (LOC111062132), partial mRNA
LOC111043838	-1.1603	2.44094e-05	down	MORN repeat-containing protein 4 (LOC111043838), transcript variant X1, mRNA; MORN repeat-containing protein 4 (LOC111043838), transcript variant X2, mRNA
LOC111047315	-1.16007	4.40864e-09	down	hypertrehalosaemic prohormone (LOC111047315), transcript variant X1, mRNA; hypertrehalosaemic prohormone (LOC111047315), transcript variant X2, mRNA; hypertrehalosaemic prohormone (LOC111047315), transcript variant X3, mRNA
LOC111061447	-1.15836	0.00622419	down	uncharacterized WD repeat-containing protein C343.17c-like (LOC111061447), mRNA
LOC111058999	-1.15698	7.69754e-05	down	leucine-rich repeat-containing protein 28-like (LOC111058999), mRNA
LOC111057064	-1.15644	7.18506e-11	down	larval cuticle protein LCP-17-like (LOC111057064), mRNA
LOC111051495	-1.15616	0.0164791	down	interaptin-like (LOC111051495), mRNA
LOC111047853	-1.15309	0.00154734	down	protein PET117 homolog, mitochondrial (LOC111047853), mRNA
LOC111063497	-1.15224	0.00320004	down	uncharacterized LOC111063497 (LOC111063497), mRNA
LOC111059331	-1.14923	2.1506e-17	down	potential E3 ubiquitin-protein ligase ariadne-1-like (LOC111059331), mRNA
LOC111056329	-1.14882	0.0218777	down	protein lifeguard 3-like (LOC111056329), mRNA
LOC111058301	-1.14876	8.31367e-14	down	alcohol dehydrogenase [NADP(+)] B-like (LOC111058301), mRNA
LOC111045543	-1.14666	1.44326e-21	down	supervillin-like (LOC111045543), mRNA
LOC111055424	-1.14622	1.72561e-12	down	probable chitinase 10 (LOC111055424), mRNA
LOC111049758	-1.14542	3.64736e-10	down	uncharacterized LOC111049758 (LOC111049758), transcript variant X1, mRNA; uncharacterized LOC111049758 (LOC111049758), transcript variant X3, mRNA; uncharacterized LOC111049758 (LOC111049758), transcript variant X2, mRNA
LOC111057271	-1.14419	0.00817419	down	ninjurin-2-like (LOC111057271), mRNA
LOC111062683	-1.14415	0.00980825	down	trypsin-1-like (LOC111062683), partial mRNA
LOC111057833	-1.14141	0.00287847	down	protein phosphatase inhibitor 2-like (LOC111057833), mRNA
LOC111047719	-1.13757	0.0108219	down	protein dachsous-like (LOC111047719), mRNA
LOC111046033	-1.13355	2.36236e-15	down	uncharacterized LOC111046033 (LOC111046033), mRNA
LOC111057856	-1.13339	3.48994e-11	down	probable ubiquitin carboxyl-terminal hydrolase FAF-X (LOC111057856), mRNA
LOC111061433	-1.13259	4.37539e-10	down	glucose-6-phosphate 1-dehydrogenase (LOC111061433), mRNA
LOC111056761	-1.1315	0.0389891	down	guanylate cyclase soluble subunit beta-1 (LOC111056761), mRNA
LOC111048985	-1.1297	6.78052e-05	down	polypeptide N-acetylgalactosaminyltransferase 5 (LOC111048985), mRNA
LOC111059959	-1.12926	0.0117979	down	intraflagellar transport protein 52 homolog (LOC111059959), mRNA
LOC111052109	-1.12808	0.000395036	down	uncharacterized LOC111052109 (LOC111052109), mRNA
LOC111060613	-1.12778	0.0145622	down	nuc-1 negative regulatory protein preg-like (LOC111060613), mRNA
LOC111060313	-1.12504	4.23592e-06	down	glycoprotein 3-alpha-L-fucosyltransferase A-like (LOC111060313), transcript variant X2, mRNA; glycoprotein 3-alpha-L-fucosyltransferase A-like (LOC111060313), transcript variant X1, mRNA; glycoprotein 3-alpha-L-fucosyltransferase A-like (LOC111060313), transcript variant X3, mRNA
LOC111059799	-1.12491	0.0122525	down	uncharacterized LOC111059799 (LOC111059799), mRNA
LOC111056440	-1.12436	0.00907545	down	uncharacterized LOC111056440 (LOC111056440), transcript variant X1, mRNA; uncharacterized LOC111056440 (LOC111056440), transcript variant X2, mRNA
LOC111052151	-1.12425	0.000210126	down	uncharacterized LOC111052151 (LOC111052151), mRNA
LOC111052819	-1.1221	0.00906224	down	neurophysin 1-like (LOC111052819), transcript variant X2, mRNA; neurophysin 1-like (LOC111052819), transcript variant X1, mRNA
LOC111044100	-1.12121	0.00369965	down	calponin homology domain-containing protein DDB_G0272472 (LOC111044100), mRNA
LOC111061465	-1.12103	0.000858305	down	gastric triacylglycerol lipase-like (LOC111061465), mRNA
LOC111061127	-1.12071	0.00158001	down	probable NADH pyrophosphatase (LOC111061127), mRNA
LOC111044409	-1.11865	0.00274399	down	uncharacterized LOC111044409 (LOC111044409), mRNA
LOC111045787	-1.11618	4.7672e-27	down	keratin, type I cytoskeletal 9-like (LOC111045787), mRNA
LOC111061604	-1.11524	0.0120584	down	trypsin-1-like (LOC111061604), partial mRNA
LOC111045790	-1.11287	0.00215132	down	uncharacterized LOC111045790 (LOC111045790), mRNA
LOC111060661	-1.10905	0.000266162	down	uncharacterized LOC111060661 (LOC111060661), mRNA
LOC111057730	-1.10847	6.27458e-14	down	endocuticle structural glycoprotein SgAbd-2-like (LOC111057730), partial mRNA
LOC111047878	-1.10825	0.0134363	down	uncharacterized LOC111047878 (LOC111047878), transcript variant X2, misc_RNA; uncharacterized LOC111047878 (LOC111047878), transcript variant X1, mRNA
LOC111046459	-1.10744	0.00613104	down	beta-1,4-galactosyltransferase 6-like (LOC111046459), partial mRNA
LOC111044978	-1.10474	1.85231e-05	down	E3 ubiquitin-protein ligase ARIH1-like (LOC111044978), mRNA
LOC111044549	-1.10383	0.00532159	down	vegetative cell wall protein gp1-like (LOC111044549), mRNA
LOC111061304	-1.10366	0.0167647	down	nicotinamide riboside kinase-like (LOC111061304), mRNA
LOC111052356	-1.10271	7.90824e-08	down	nose resistant to fluoxetine protein 6-like (LOC111052356), mRNA
LOC111044834	-1.10202	6.15252e-14	down	leupaxin-like (LOC111044834), transcript variant X1, mRNA; leupaxin-like (LOC111044834), transcript variant X2, mRNA
LOC111061658	-1.09996	0.000549034	down	uncharacterized LOC111061658 (LOC111061658), transcript variant X3, mRNA; uncharacterized LOC111061658 (LOC111061658), transcript variant X1, mRNA; uncharacterized LOC111061658 (LOC111061658), transcript variant X2, mRNA; uncharacterized LOC111061658 (LOC111061658), transcript variant X4, mRNA
LOC111043601	-1.09964	0.00462305	down	opioid-binding protein/cell adhesion molecule homolog (LOC111043601), mRNA
LOC111056386	-1.0996	9.76973e-10	down	uncharacterized LOC111056386 (LOC111056386), mRNA
LOC111055345	-1.09955	0.0197695	down	uncharacterized LOC111055345 (LOC111055345), mRNA
LOC111051532	-1.09924	0.000805367	down	F-BAR and double SH3 domains protein 2 (LOC111051532), mRNA
LOC111054456	-1.09841	1.31677e-08	down	IDLSRF-like peptide (LOC111054456), mRNA
LOC111044114	-1.09838	5.44546e-07	down	uncharacterized LOC111044114 (LOC111044114), ncRNA
LOC111055134	-1.09546	0.0442061	down	uncharacterized LOC111055134 (LOC111055134), mRNA
LOC111061311	-1.09475	0.0140081	down	beta,beta-carotene 15,15'-dioxygenase-like (LOC111061311), mRNA
LOC111057203	-1.09416	0.00220184	down	dynein assembly factor 3, axonemal (LOC111057203), mRNA
LOC111061655	-1.09055	0.00525529	down	tripartite motif-containing protein 45-like (LOC111061655), partial mRNA
LOC111045107	-1.08983	0.00248725	down	COP9 signalosome complex subunit 6-like (LOC111045107), mRNA
LOC111044403	-1.08791	1.10031e-08	down	14-3-3 protein epsilon-like (LOC111044403), mRNA
LOC111062333	-1.08646	1.39788e-10	down	larval/pupal cuticle protein H1C-like (LOC111062333), partial mRNA
LOC111046895	-1.0862	9.49134e-06	down	cytochrome b5-like (LOC111046895), transcript variant X1, mRNA; cytochrome b5-like (LOC111046895), transcript variant X2, mRNA
LOC111049618	-1.08485	2.81658e-20	down	maltase A3-like (LOC111049618), mRNA
LOC111048808	-1.08452	1.22061e-06	down	uncharacterized LOC111048808 (LOC111048808), mRNA
LOC111050339	-1.08389	0.0175991	down	uncharacterized LOC111050339 (LOC111050339), mRNA
LOC111048835	-1.08349	0.00227152	down	probable DNA-binding protein creA (LOC111048835), mRNA
LOC111061716	-1.08048	1.76324e-07	down	trihydrophobin-like (LOC111061716), mRNA
LOC111059961	-1.07937	1.80026e-10	down	heat shock protein 70 A2-like (LOC111059961), mRNA
LOC111057642	-1.07913	1.08612e-06	down	uncharacterized LOC111057642 (LOC111057642), mRNA
LOC111043863	-1.07905	0.00789571	down	ribosome biogenesis protein bms1-like (LOC111043863), mRNA
LOC111064626	-1.07904	0.00932671	down	uncharacterized LOC111064626 (LOC111064626), mRNA
LOC111054768	-1.07864	2.93794e-10	down	uncharacterized LOC111054768 (LOC111054768), mRNA
LOC111060789	-1.07777	0.00039134	down	protein ERP1-like (LOC111060789), mRNA
LOC111047693	-1.07705	0.00396371	down	uncharacterized LOC111047693 (LOC111047693), mRNA
LOC111064137	-1.07403	4.38829e-12	down	uncharacterized LOC111064137 (LOC111064137), transcript variant X2, mRNA; uncharacterized LOC111064137 (LOC111064137), transcript variant X1, mRNA
LOC111060920	-1.07331	0.00194177	down	DNA repair protein rad9-like (LOC111060920), mRNA
LOC111046522	-1.07313	2.01038e-10	down	uncharacterized LOC111046522 (LOC111046522), mRNA
LOC111046110	-1.07226	1.05682e-12	down	solute carrier family 22 member 21-like (LOC111046110), transcript variant X1, mRNA; solute carrier family 22 member 21-like (LOC111046110), transcript variant X3, mRNA; solute carrier family 22 member 21-like (LOC111046110), transcript variant X2, mRNA; solute carrier family 22 member 21-like (LOC111046110), transcript variant X4, mRNA
LOC111058004	-1.07223	0.00082776	down	lipase member H-B-like (LOC111058004), mRNA
LOC111052685	-1.0687	3.44902e-05	down	uncharacterized LOC111052685 (LOC111052685), transcript variant X1, mRNA; uncharacterized LOC111052685 (LOC111052685), transcript variant X2, mRNA
LOC111061126	-1.06826	0.00176584	down	UPF0613 protein PB24D3.06c-like (LOC111061126), mRNA
LOC111049113	-1.06794	0.0232423	down	otoferlin-like (LOC111049113), partial mRNA
LOC111048828	-1.0667	1.16523e-07	down	bromodomain-containing protein 2-like (LOC111048828), mRNA
LOC111059942	-1.06475	0.00286415	down	zinc finger CCCH domain-containing protein 13-like (LOC111059942), mRNA
LOC111055874	-1.06335	0.0119685	down	Bardet-Biedl syndrome 7 protein homolog (LOC111055874), mRNA
LOC111060925	-1.06334	0.00146554	down	uncharacterized protein C24H6.11c-like (LOC111060925), mRNA
LOC111054818	-1.0619	0.00240826	down	uncharacterized LOC111054818 (LOC111054818), transcript variant X1, mRNA; uncharacterized LOC111054818 (LOC111054818), transcript variant X3, mRNA; uncharacterized LOC111054818 (LOC111054818), transcript variant X2, mRNA
LOC111048299	-1.0613	0.0163862	down	amino acid transporter AVT1B-like (LOC111048299), transcript variant X1, mRNA; amino acid transporter AVT1B-like (LOC111048299), transcript variant X2, mRNA
LOC111054679	-1.05862	8.56237e-11	down	small ubiquitin-related modifier-like (LOC111054679), mRNA
LOC111046343	-1.05749	0.0014837	down	T-box transcription factor TBX20-like (LOC111046343), mRNA
LOC111051885	-1.05588	1.14191e-06	down	uncharacterized LOC111051885 (LOC111051885), mRNA
LOC111052524	-1.05534	5.07819e-05	down	uncharacterized LOC111052524 (LOC111052524), mRNA
LOC111060749	-1.05472	0.000205352	down	protein rax1-like (LOC111060749), mRNA
LOC111060821	-1.05444	7.60607e-05	down	nucleoporin NUP159-like (LOC111060821), mRNA
LOC111060724	-1.05336	0.0209547	down	pH-response regulator protein palI/RIM9-like (LOC111060724), mRNA
LOC111060631	-1.05167	0.00040876	down	UPF0588 membrane protein C20F10.02c-like (LOC111060631), mRNA
LOC111063566	-1.05119	0.0321769	down	titin-like (LOC111063566), mRNA
LOC111050065	-1.04984	4.66846e-09	down	dynein heavy chain 8, axonemal (LOC111050065), mRNA
LOC111057294	-1.04659	0.00554788	down	atrial natriuretic peptide receptor 1 (LOC111057294), partial mRNA
LOC111048002	-1.04646	0.000242457	down	uncharacterized LOC111048002 (LOC111048002), mRNA
LOC111050711	-1.04432	1.53644e-20	down	uncharacterized LOC111050711 (LOC111050711), mRNA
LOC111060830	-1.04267	0.000130706	down	myosin heavy chain, muscle-like (LOC111060830), mRNA
LOC111045957	-1.04107	1.85437e-21	down	uncharacterized LOC111045957 (LOC111045957), mRNA
LOC111050763	-1.04078	0.00263417	down	mediator of RNA polymerase II transcription subunit 15-like (LOC111050763), mRNA
LOC111060144	-1.04039	0.0421545	down	protein takeout-like (LOC111060144), mRNA
LOC111064431	-1.03764	2.27656e-09	down	uncharacterized LOC111064431 (LOC111064431), transcript variant X1, mRNA; uncharacterized LOC111064431 (LOC111064431), transcript variant X2, mRNA
LOC111054905	-1.03711	9.92129e-18	down	flightin (LOC111054905), transcript variant X1, mRNA; flightin (LOC111054905), transcript variant X2, mRNA
LOC111061312	-1.03604	0.0377023	down	oligosaccharide translocation protein RFT1-like (LOC111061312), mRNA
LOC111045245	-1.03438	3.03187e-08	down	solute carrier family 22 member 4-like (LOC111045245), mRNA
LOC111058444	-1.03332	1.24777e-11	down	protein germ cell-less (LOC111058444), mRNA
LOC111057713	-1.03309	1.41021e-11	down	dynein heavy chain 2, axonemal (LOC111057713), mRNA
LOC111061917	-1.0326	8.78878e-08	down	serine/threonine-protein kinase oca2-like (LOC111061917), mRNA
LOC111060763	-1.03126	7.03818e-05	down	uncharacterized LOC111060763 (LOC111060763), mRNA
LOC111053210	-1.03095	0.00272062	down	uncharacterized LOC111053210 (LOC111053210), mRNA
LOC111046167	-1.03062	9.0525e-06	down	cilia- and flagella-associated protein 157 (LOC111046167), mRNA
LOC111058170	-1.02968	7.28955e-11	down	pupal cuticle protein 36a-like (LOC111058170), transcript variant X3, mRNA; pupal cuticle protein 36a-like (LOC111058170), transcript variant X2, mRNA; pupal cuticle protein 36a-like (LOC111058170), transcript variant X1, mRNA
LOC111063301	-1.02838	5.32705e-06	down	H/ACA ribonucleoprotein complex non-core subunit NAF1-like (LOC111063301), mRNA
LOC111047953	-1.02798	2.9081e-07	down	dynein heavy chain 7, axonemal-like (LOC111047953), mRNA
LOC111060855	-1.02754	1.19977e-13	down	elongation of very long chain fatty acids protein 1-like (LOC111060855), mRNA
LOC111060718	-1.02659	0.00034092	down	histone transcription regulator 3 homolog (LOC111060718), partial mRNA
LOC111059381	-1.02525	1.31151e-13	down	pyrroline-5-carboxylate reductase 1, mitochondrial-like (LOC111059381), mRNA
LOC111057832	-1.02506	1.51061e-08	down	protein phosphatase inhibitor 2-like (LOC111057832), mRNA
LOC111062859	-1.0234	6.52231e-14	down	putative serine protease F56F10.1 (LOC111062859), partial mRNA
LOC111061715	-1.02284	0.00237071	down	facilitated trehalose transporter Tret1-like (LOC111061715), mRNA
LOC111046865	-1.02048	0.00668647	down	uncharacterized LOC111046865 (LOC111046865), mRNA
LOC111050461	-1.0204	9.39705e-05	down	uncharacterized LOC111050461 (LOC111050461), transcript variant X1, mRNA; uncharacterized LOC111050461 (LOC111050461), transcript variant X2, misc_RNA
LOC111054562	-1.01911	5.94463e-15	down	cytosolic carboxypeptidase 1-like (LOC111054562), transcript variant X2, mRNA; cytosolic carboxypeptidase 1-like (LOC111054562), transcript variant X1, mRNA
LOC111051452	-1.01821	0.0104549	down	uncharacterized LOC111051452 (LOC111051452), mRNA
LOC111063897	-1.01734	0.0161156	down	putative 6-phosphofructo-2-kinase/fructose-2,6-bisphosphatase YLR345W (LOC111063897), partial mRNA
LOC111059560	-1.01715	0.0177512	down	MOB kinase activator 2 (LOC111059560), partial mRNA
LOC111055511	-1.01639	0.00385756	down	cardioactive peptide (LOC111055511), mRNA
LOC111064624	-1.01528	0.00909133	down	tigger transposable element-derived protein 2-like (LOC111064624), mRNA
LOC111061731	-1.01507	0.000186912	down	V-type proton ATPase subunit a-like (LOC111061731), mRNA
LOC111061775	-1.01445	0.00414719	down	endo-1,3(4)-beta-glucanase ARB_04519-like (LOC111061775), mRNA
LOC111064496	-1.0141	3.9522e-05	down	uncharacterized LOC111064496 (LOC111064496), transcript variant X2, mRNA; uncharacterized LOC111064496 (LOC111064496), transcript variant X5, mRNA; uncharacterized LOC111064496 (LOC111064496), transcript variant X4, mRNA; uncharacterized LOC111064496 (LOC111064496), transcript variant X3, mRNA; uncharacterized LOC111064496 (LOC111064496), transcript variant X6, mRNA; uncharacterized LOC111064496 …
LOC111060947	-1.01364	0.00260136	down	queuine tRNA-ribosyltransferase accessory subunit 2-like (LOC111060947), mRNA
LOC111060955	-1.01284	4.44317e-11	down	elongation of very long chain fatty acids protein 1-like (LOC111060955), partial mRNA
LOC111049091	-1.01111	7.46069e-06	down	transmembrane and TPR repeat-containing protein CG4341-like (LOC111049091), mRNA
LOC111049567	-1.01088	6.24495e-10	down	dual specificity protein phosphatase 23-like (LOC111049567), mRNA
LOC111059277	-1.00973	0.00114809	down	neural cell adhesion molecule 1-like (LOC111059277), partial mRNA
LOC111045618	-1.00586	0.000207811	down	glycine-rich cell wall structural protein-like (LOC111045618), mRNA
LOC111045086	-1.00536	0.0128695	down	putative oligopeptide transporter YGL114W (LOC111045086), mRNA
LOC111053829	-1.00433	7.20471e-12	down	protein HGH1 homolog (LOC111053829), mRNA
LOC111044982	-1.00406	5.64936e-07	down	pro-resilin-like (LOC111044982), mRNA
LOC111057799	-1.00371	3.86353e-06	down	protein msta-like (LOC111057799), partial mRNA
LOC111060634	-1.00275	2.12009e-05	down	homoaconitase, mitochondrial-like (LOC111060634), mRNA
LOC111050259	-1.00231	1.96241e-06	down	ly6/PLAUR domain-containing protein 6B-like (LOC111050259), transcript variant X2, mRNA; ly6/PLAUR domain-containing protein 6B-like (LOC111050259), transcript variant X1, mRNA

## Sheet: An3dvsCK3d.DEG
The differentially expressed genes (DEGs) in BPH after 3 days post infection against A. fumigatus.
Gene_id	log2 Fold change	p-value	Regulation	Description
LOC111062574	18.2346	1.09773e-256	up	guanine nucleotide-binding protein G(I)/G(S)/G(T) subunit beta-1-like (LOC111062574), partial mRNA
LOC111059296	15.8574	4.2777e-09	up	sister chromatid cohesion protein DCC1-like (LOC111059296), mRNA
LOC111062030	13.8382	3.86885e-08	up	protein zyg-11 homolog B-like (LOC111062030), mRNA
LOC111056583	13.3804	1.02544e-27	up	piezo-type mechanosensitive ion channel component-like (LOC111056583), partial mRNA
LOC111049285	12.2454	9.39857e-09	up	uncharacterized LOC111049285 (LOC111049285), mRNA
LOC111058624	3.04047	4.90647e-06	up	DNA polymerase theta-like (LOC111058624), mRNA
LOC111053486	2.89491	3.13655e-11	up	transformation/transcription domain-associated protein-like (LOC111053486), partial mRNA
LOC111062726	2.86482	3.9664e-06	up	uncharacterized LOC111062726 (LOC111062726), partial mRNA
LOC111048626	2.80041	0.0229028	up	serine protease nudel-like (LOC111061841), partial mRNA
LOC111045901	2.63352	2.14404e-28	up	uncharacterized LOC111045901 (LOC111045901), mRNA
LOC111055139	2.55111	6.77586e-232	up	uncharacterized LOC111055139 (LOC111055139), ncRNA
LOC111045912	2.47577	1.36033e-199	up	keratin-associated protein 5-2-like (LOC111045912), mRNA
LOC111056357	2.46489	7.74337e-34	up	titin-like (LOC111056357), partial mRNA
LOC111045911	2.29407	1.05251e-229	up	keratin-associated protein 5-2-like (LOC111045911), mRNA
LOC111045916	2.15673	2.60886e-253	up	keratin-associated protein 5-4-like (LOC111045916), mRNA
LOC111045913	2.12934	6.79321e-188	up	keratin-associated protein 5-2-like (LOC111045913), mRNA
LOC111063747	2.09666	0.032587	up	protein späetzle 3-like
LOC111045917	2.07263	1.03853e-115	up	perilipin-4-like (LOC111045917), mRNA
LOC111059454	2.06196	4e-301	up	putative protein TPRXL (LOC111059454), transcript variant X1, mRNA; putative protein TPRXL (LOC111059454), transcript variant X2, mRNA
LOC111061836	2.02662	2.1653e-10	up	collagen alpha-1(IV) chain-like (LOC111061836), mRNA
LOC111055973	2.02492	3.66888e-192	up	glutenin, high molecular weight subunit PW212-like (LOC111055973), mRNA
LOC111057681	1.98559	2.45017e-05	up	uncharacterized LOC111057681 (LOC111057681), mRNA
LOC111045896	1.97226	5.44031e-162	up	keratin-associated protein 5-5-like (LOC111045896), mRNA
LOC111045914	1.94762	3.33936e-223	up	keratin-associated protein 5-2-like (LOC111045914), mRNA
LOC111064010	1.91274	1.11579e-05	up	superoxide dismutase [Cu-Zn]-like (LOC111064010), partial mRNA
LOC111045895	1.88899	6.41407e-151	up	keratin-associated protein 21-1-like (LOC111045895), mRNA
LOC111045915	1.88716	3.98608e-188	up	keratin-associated protein 5-2-like (LOC111045915), mRNA
LOC111058244	1.88126	0.0106903	up	protein bric-a-brac 2-like (LOC111058244), mRNA
LOC111045766	1.87797	4.6528e-06	up	serine protease easter-like (LOC111045766), mRNA
LOC111054400	1.87249	2.36351e-10	up	ryanodine receptor-like (LOC111054400), partial mRNA
LOC111062045	1.86067	3.43665e-110	up	chorion class high-cysteine HCB protein 13-like (LOC111062045), mRNA
LOC111059892	1.84671	0.000257144	up	uncharacterized LOC111059892 (LOC111059892), partial mRNA
LOC111049765	1.84587	0.00983872	up	coiled-coil domain-containing protein 151 (LOC111049765), mRNA
LOC111059455	1.80732	1.145e-09	up	pollen-specific leucine-rich repeat extensin-like protein 1 (LOC111059455), mRNA
LOC111061862	1.79854	1.27164e-06	up	cationic amino acid transporter 2-like (LOC111061862), partial mRNA
LOC111059456	1.79001	2.35248e-91	up	keratin-associated protein 5-4-like (LOC111059456), transcript variant X1, mRNA; keratin-associated protein 5-4-like (LOC111059456), transcript variant X2, mRNA
LOC111055526	1.78619	9.06833e-192	up	skin secretory protein xP2-like (LOC111055526), mRNA
LOC111049032	1.78007	0.000318652	up	uncharacterized LOC111049032 (LOC111049032), mRNA
LOC111064000	1.76799	8.03874e-06	up	cuticle protein 4.9-like (LOC111064000), partial mRNA
LOC111052170	1.76489	2.47473e-43	up	cubilin (LOC111052170), mRNA
LOC111055525	1.75898	6.64833e-211	up	uncharacterized LOC111055525 (LOC111055525), mRNA
LOC111055476	1.75206	1.01831e-05	up	uncharacterized LOC111055476 (LOC111055476), mRNA
LOC111045920	1.7515	3.4496e-117	up	keratin-associated protein 5-5-like (LOC111045920), mRNA
LOC111059458	1.72967	1.57692e-87	up	keratin-associated protein 5-5-like (LOC111059458), mRNA
LOC111045894	1.72894	1.04789e-20	up	keratin-associated protein 21-1-like (LOC111045894), mRNA
LOC111055530	1.72003	8.14384e-84	up	dentin sialophosphoprotein-like (LOC111055530), mRNA
LOC111055531	1.70172	1.42086e-180	up	keratin-associated protein 16-1-like (LOC111055531), mRNA
LOC111054525	1.70013	5.14989e-05	up	uncharacterized protein DDB_G0290685-like (LOC111054525), mRNA
LOC111062589	1.69089	2.73849e-06	up	vacuolar protein sorting-associated protein 13B-like (LOC111062589), partial mRNA
LOC111058142	1.6859	0.000467425	up	transient receptor potential cation channel subfamily V member 1-like (LOC111058142), mRNA
LOC111047811	1.66728	2.72816e-76	up	uncharacterized LOC111047811 (LOC111047811), mRNA
LOC111044321	1.65665	0.000114614	up	uncharacterized LOC111044321 (LOC111044321), transcript variant X2, mRNA; uncharacterized LOC111044321 (LOC111044321), transcript variant X1, mRNA
LOC111062260	1.65663	5.39177e-96	up	major royal jelly protein 3-like (LOC111062260), mRNA
LOC111047394	1.64097	0.00020544	up	uncharacterized LOC111047394 (LOC111047394), mRNA
LOC111055528	1.63053	5.18717e-116	up	uncharacterized LOC111055528 (LOC111055528), mRNA
LOC111044836	1.61392	4.95825e-95	up	uncharacterized LOC111044836 (LOC111044836), transcript variant X1, mRNA; uncharacterized LOC111044836 (LOC111044836), transcript variant X2, mRNA
LOC111045919	1.60411	5.11611e-86	up	uncharacterized LOC111045919 (LOC111045919), mRNA
LOC111056264	1.60284	0.0485047	up	protein amnionless-like (LOC111056264), partial mRNA
LOC111057094	1.59998	0.00954621	up	major facilitator superfamily domain-containing protein 6-like (LOC111057094), mRNA
LOC111054400	1.59972	0.0029249	up	ryanodine receptor-like (LOC111054400), partial mRNA
LOC111045111	1.5967	0.00123482	up	nucleoporin AMO1-like (LOC111045111), partial mRNA
LOC111063454	1.5831	0.0490255	up	V-type proton ATPase 116 kDa subunit a-like (LOC111063454), partial mRNA
LOC111051992	1.5721	2.36556e-06	up	E3 ubiquitin-protein ligase HUWE1-like (LOC111051992), mRNA
LOC111055970	1.57107	2.66415e-48	up	uncharacterized LOC111055970 (LOC111055970), mRNA
LOC111052833	1.56426	3.70038e-06	up	DNA topoisomerase 2-like (LOC111052833), partial mRNA
LOC111063805	1.56258	0.0158494	up	endochitinase A-like (LOC111063805), partial mRNA
LOC111055665	1.54533	1.81273e-15	up	type I phosphatidylinositol 4,5-bisphosphate 4-phosphatase-A-like (LOC111055665), partial mRNA
LOC111059457	1.53915	6.3407e-68	up	uncharacterized LOC111059457 (LOC111059457), transcript variant X1, mRNA; uncharacterized LOC111059457 (LOC111059457), transcript variant X2, mRNA
LOC111054958	1.53522	3.68025e-126	up	bromodomain-containing protein 4-like (LOC111054958), mRNA
LOC111054206	1.53422	4.78221e-05	up	ubiquitin carboxyl-terminal hydrolase 19-like (LOC111054206), mRNA
LOC111064255	1.53042	0.00109884	up	fibrillin-2-like (LOC111064255), partial mRNA
LOC111059893	1.51889	3.20663e-69	up	prisilkin-39-like (LOC111059893), transcript variant X2, mRNA; prisilkin-39-like (LOC111059893), transcript variant X3, mRNA; prisilkin-39-like (LOC111059893), transcript variant X1, mRNA
LOC111055590	1.507	5.0603e-06	up	laminin subunit alpha-like (LOC111055590), partial mRNA
LOC111044264	1.48523	1.2989e-27	up	elongation of very long chain fatty acids protein 7 (LOC111044264), mRNA
LOC111060598	1.47414	3.96653e-62	up	28S ribosomal protein S18b, mitochondrial (LOC111060598), mRNA
LOC111049653	1.47288	4.0481e-05	up	caldesmon-like (LOC111049653), mRNA
LOC111045918	1.47167	9.16906e-42	up	uncharacterized LOC111045918 (LOC111045918), ncRNA
LOC111050088	1.44216	2.92538e-05	up	peroxisomal biogenesis factor 3-like (LOC111050088), transcript variant X2, mRNA; peroxisomal biogenesis factor 3-like (LOC111050088), transcript variant X3, mRNA; peroxisomal biogenesis factor 3-like (LOC111050088), transcript variant X1, mRNA
LOC111054641	1.44079	9.60085e-12	up	very low-density lipoprotein receptor-like (LOC111054641), mRNA
LOC111063662	1.42662	0.000538766	up	3-hydroxyisobutyryl-CoA hydrolase, mitochondrial-like (LOC111063662), partial mRNA
LOC111055529	1.42308	6.44748e-52	up	uncharacterized LOC111055529 (LOC111055529), mRNA
LOC111043516	1.41346	0.000151604	up	putative leucine-rich repeat-containing protein DDB_G0290503 (LOC111043516), mRNA
LOC111045893	1.39656	1.71812e-45	up	keratin-associated protein 9-7-like (LOC111045893), mRNA
LOC111044224	1.36923	0.000476265	up	liprin-alpha-3-like (LOC111044224), partial mRNA
LOC111063882	1.36817	0.000578062	up	pollen-specific leucine-rich repeat extensin-like protein 4 (LOC111063882), partial mRNA
LOC111057220	1.36041	0.00301994	up	chloride channel CLIC-like protein 1 (LOC111057220), mRNA
LOC111063384	1.32161	0.000294825	up	neutral ceramidase-like (LOC111063384), partial mRNA
LOC111059270	1.32033	9.94482e-05	up	uncharacterized LOC111059270 (LOC111059270), mRNA
LOC111049184	1.31759	1.38015e-05	up	tyrocidine synthase 1-like (LOC111049184), mRNA
LOC111062922	1.30649	0.000453982	up	low-density lipoprotein receptor-related protein 2-like (LOC111062922), partial mRNA
LOC111052084	1.30235	0.00166385	up	cytochrome P450 4C1-like (LOC111052084), mRNA
LOC111059247	1.28124	0.00956215	up	putative serine protease K12H4.7 (LOC111059247), partial mRNA
LOC111055140	1.27956	1.22292e-102	up	uncharacterized LOC111055140 (LOC111055140), ncRNA
LOC111064049	1.27518	0.000267259	up	MOXD1 homolog 1-like (LOC111064049), mRNA
LOC111058151	1.27415	0.00496423	up	anaphase-promoting complex subunit 4-like (LOC111058151), mRNA
LOC111052016	1.26607	0.0358467	up	cytochrome P450 18a1 (LOC111052016), mRNA
LOC111050634	1.27029	0.00443869	up	serine-rich adhesin for platelets-like (LOC111050634), mRNA
LOC111044179	1.26061	0.0485235	up	lysosome membrane protein 2 (LOC111044179), transcript variant X1, mRNA; lysosome membrane protein 2 (LOC111044179), transcript variant X4, mRNA; lysosome membrane protein 2 (LOC111044179), transcript variant X3, mRNA; lysosome membrane protein 2 (LOC111044179), transcript variant X5, mRNA; lysosome membrane protein 2 (LOC111044179), transcript variant X2, mRNA
LOC111060658	1.26641	9.16672e-10	up	pre-mRNA-splicing factor ATP-dependent RNA helicase DHX15-like (LOC111060658), partial mRNA
LOC111057672	1.25349	1.01682e-12	up	fatty acid 2-hydroxylase-like (LOC111057672), mRNA
LOC111064524	1.24805	6.1619e-05	up	U1 small nuclear ribonucleoprotein C-like (LOC111064524), mRNA
LOC111044564	1.24668	8.06763e-12	up	uncharacterized LOC111044564 (LOC111044564), transcript variant X1, mRNA; uncharacterized LOC111044564 (LOC111044564), transcript variant X2, mRNA
LOC111050297	1.24131	0.0429393	up	lysosomal alpha-mannosidase-like (LOC111050297), mRNA
LOC111052178	1.24369	4.20997e-78	up	pancreatic lipase-related protein 2-like (LOC111052178), mRNA
LOC111046273	1.2406	1.78856e-96	up	ataxin-2 homolog (LOC111046273), transcript variant X1, mRNA; ataxin-2 homolog (LOC111046273), transcript variant X2, mRNA
LOC111062320	1.2276	2.30723e-26	up	major royal jelly protein 5-like (LOC111062320), mRNA
LOC111060309	1.21536	0.00141866	up	transcription factor Adf-1-like (LOC111060309), mRNA
LOC111050915	1.18913	5.86452e-53	up	uncharacterized LOC111050915 (LOC111050915), ncRNA
LOC111052669	1.18263	5.59585e-30	up	shematrin-like protein 1 (LOC111052669), transcript variant X2, mRNA; shematrin-like protein 1 (LOC111052669), transcript variant X1, mRNA
LOC111044220	1.18126	0.000598642	up	multidrug resistance protein 1-like (LOC111044220), mRNA
LOC111049335	1.18063	0.000477417	up	general transcription factor IIE subunit 1-like (LOC111049335), partial mRNA
LOC111059807	1.1802	0.000927424	up	meckelin-like (LOC111059807), partial mRNA
LOC111051065	1.17666	0.000767022	up	serine/threonine-protein kinase ATR-like (LOC111051065), transcript variant X2, mRNA; serine/threonine-protein kinase ATR-like (LOC111051065), transcript variant X1, mRNA
LOC111045270	1.15348	0.000963836	up	zinc finger protein 555-like (LOC111045270), mRNA
LOC111060981	1.15304	0.00395706	up	homeobox protein prospero homolog 1-like (LOC111060981), partial mRNA
LOC111059888	1.15062	0.00248306	up	structural maintenance of chromosomes protein 5-like (LOC111059888), mRNA
LOC111046779	1.14309	0.000296795	up	ubiquitin-conjugating enzyme E2 T-like (LOC111046779), mRNA
LOC111060343	1.13962	3.85837e-95	up	pancreatic triacylglycerol lipase-like (LOC111060343), mRNA
LOC111046771	1.13519	1.45832e-07	up	formin-like protein 7 (LOC111046771), mRNA
LOC111063821	1.13246	0.00121288	up	threonine--tRNA ligase, cytoplasmic-like (LOC111063821), mRNA
LOC111052274	1.12157	0.00785434	up	putative protein TPRXL (LOC111052274), mRNA
LOC111064043	1.12081	8.74927e-09	up	sodium- and chloride-dependent transporter XTRP3-like (LOC111064043), mRNA
LOC111056490	1.11883	0.00473173	up	homeobox protein Nkx-6.2 (LOC111056490), mRNA
LOC111046259	1.11704	2.92291e-07	up	low-density lipoprotein receptor-related protein 2-like (LOC111046259), mRNA
LOC111051679	1.11003	1.10721e-40	up	uncharacterized LOC111051679 (LOC111051679), mRNA
LOC111050309	1.1084	0.000725428	up	uncharacterized LOC111050309 (LOC111050309), mRNA
LOC111045189	1.10792	0.000616566	up	serine proteinase stubble-like (LOC111045189), mRNA
LOC111056698	1.1003	5.1029e-08	up	cubilin-like (LOC111056698), mRNA
LOC111044311	1.09879	1.91873e-07	up	trypsin-like (LOC111044311), mRNA
LOC111051805	1.09746	0.00123714	up	uncharacterized LOC111051805 (LOC111051805), mRNA
LOC111057131	1.09605	2.30997e-54	up	follicle cell protein 3C-1-like (LOC111057131), mRNA
LOC111060088	1.09604	4.83279e-15	up	uncharacterized LOC111060088 (LOC111060088), transcript variant X1, mRNA; uncharacterized LOC111060088 (LOC111060088), transcript variant X2, mRNA
LOC111049408	1.09407	1.18795e-06	up	KICSTOR complex protein SZT2-like (LOC111049408), mRNA
LOC111058629	1.09202	0.000247769	up	sushi, von Willebrand factor type A, EGF and pentraxin domain-containing protein 1-like (LOC111058629), partial mRNA
LOC111061094	1.08575	0.00195235	up	cadherin-99C-like (LOC111061094), partial mRNA
LOC111057942	1.08438	5.79338e-17	up	xanthine dehydrogenase-like (LOC111057942), mRNA
LOC111043941	1.08069	3.00143e-12	up	uncharacterized LOC111043941 (LOC111043941), mRNA
LOC111054483	1.07918	0.000207949	up	sodium channel protein Nach-like (LOC111054483), mRNA
LOC111063702	1.0786	0.00204837	up	laminin subunit alpha-like (LOC111063702), partial mRNA
LOC111055239	1.07316	0.0106493	up	synaptotagmin-like protein 5 (LOC111055239), partial mRNA
LOC111053766	1.06972	0.0190256	up	uncharacterized LOC111053766 (LOC111053766), partial mRNA
LOC111050612	1.0674	5.45349e-08	up	KICSTOR complex protein SZT2-like (LOC111050612), mRNA
LOC111054673	1.0629	4.45492e-17	up	uncharacterized LOC111054673 (LOC111054673), transcript variant X1, mRNA; uncharacterized LOC111054673 (LOC111054673), transcript variant X2, mRNA
LOC111055689	1.06114	1.01182e-07	up	uncharacterized LOC111055689 (LOC111055689), mRNA
LOC111049127	1.06053	1.49968e-05	up	uncharacterized LOC111049127 (LOC111049127), ncRNA
LOC111054580	1.05021	5.45602e-14	up	glucose dehydrogenase [FAD, quinone]-like (LOC111054580), mRNA
LOC111062235	1.04968	0.00316082	up	phospholipase A-2-activating protein-like (LOC111062235), partial mRNA
LOC111061849	1.04757	4.62508e-29	up	uncharacterized LOC111061849 (LOC111061849), mRNA
LOC111064439	1.03952	0.00230253	up	uncharacterized LOC111064439 (LOC111064439), mRNA
LOC111062123	1.0389	0.00347906	up	ankyrin repeat, SAM and basic leucine zipper domain-containing protein 1-like (LOC111062123), partial mRNA
LOC111062947	1.03876	0.00020909	up	uncharacterized LOC111062947 (LOC111062947), partial mRNA
LOC111061754	1.03328	7.07669e-06	up	T-box transcription factor TBX6-like (LOC111061754), transcript variant X1, mRNA; T-box transcription factor TBX6-like (LOC111061754), transcript variant X2, mRNA
LOC111052483	1.03098	5.70298e-29	up	uncharacterized LOC111052483 (LOC111052483), mRNA
LOC111058528	1.02954	1.05229e-08	up	E3 ubiquitin-protein ligase HUWE1-like (LOC111058528), partial mRNA
LOC111063647	1.02823	0.00438627	up	putative ATP-dependent RNA helicase TDRD9 (LOC111063647), partial mRNA
LOC111061030	1.02766	8.0445e-19	up	A disintegrin and metalloproteinase with thrombospondin motifs gon-1-like (LOC111061030), transcript variant X2, mRNA; A disintegrin and metalloproteinase with thrombospondin motifs gon-1-like (LOC111061030), transcript variant X1, mRNA
LOC111058370	1.02686	0.0313025	up	uncharacterized LOC111058370 (LOC111058370), transcript variant X1, mRNA; uncharacterized LOC111058370 (LOC111058370), transcript variant X2, mRNA
LOC111061276	1.02177	7.14348e-31	up	protein MLP1 homolog (LOC111061276), mRNA
LOC111052929	1.01961	0.00859568	up	uncharacterized LOC111052929 (LOC111052929), partial mRNA
LOC111051876	1.01841	0.0013186	up	midasin-like (LOC111051876), mRNA
LOC111062919	1.01703	4.80515e-05	up	staphylococcal nuclease domain-containing protein 1-like (LOC111062919), partial mRNA
LOC111055719	1.01137	0.0484256	up	cytochrome P450 4c3 (LOC111055719), mRNA
LOC111053086	1.00961	0.000992087	up	RNA-binding motif protein, X-linked 2-like (LOC111053086), mRNA
LOC111046782	1.00891	0.0149633	up	lipoma HMGIC fusion partner-like 3 protein (LOC111046782), mRNA
LOC111056641	1.00721	1.07102e-19	up	uncharacterized LOC111056641 (LOC111056641), ncRNA
LOC111058148	1.00535	0.0170516	up	uncharacterized LOC111058148 (LOC111058148), mRNA
LOC111062193	1.00212	1.72599e-07	up	GATA zinc finger domain-containing protein 14-like (LOC111062193), partial mRNA
LOC111045767	-6.23535	0	down	cold and drought-regulated protein CORA-like (LOC111045767), transcript variant X2, mRNA; cold and drought-regulated protein CORA-like (LOC111045767), transcript variant X1, mRNA
LOC111046037	-3.04634	0	down	inositol oxygenase (LOC111046037), mRNA
LOC111044887	-2.23682	3.11795e-256	down	repetitive proline-rich cell wall protein 2-like (LOC111044887), mRNA
LOC111053654	-2.12924	6.77945e-215	down	cuticle protein 19.8-like (LOC111053654), mRNA
LOC111055219	-2.21928	1.29421e-207	down	uricase (LOC111055219), mRNA
LOC111058926	-3.08667	2.37592e-189	down	uncharacterized LOC111058926 (LOC111058926), transcript variant X1, mRNA; uncharacterized LOC111058926 (LOC111058926), transcript variant X2, mRNA
LOC111058871	-1.96905	2.54976e-171	down	uncharacterized LOC111058871 (LOC111058871), partial mRNA
LOC111053731	-2.29198	4.57091e-154	down	cytosol aminopeptidase-like (LOC111053731), mRNA
LOC111063341	-1.88306	3.65451e-148	down	cuticle protein 6-like (LOC111063341), partial mRNA
LOC111064114	-2.07445	1.42134e-138	down	nucleolin-like (LOC111064114), mRNA
LOC111046246	-7.26337	1.25445e-135	down	cuticle protein 7-like (LOC111046246), mRNA
LOC111049597	-1.59425	3.81045e-134	down	cuticle protein 16.5-like (LOC111049597), mRNA
LOC111050962	-2.11003	6.97712e-134	down	cytosol aminopeptidase-like (LOC111050962), mRNA
LOC111064319	-2.0398	1.99862e-132	down	uncharacterized LOC111064319 (LOC111064319), mRNA
LOC111044007	-1.94929	2.60492e-127	down	tubulin alpha-1 chain-like (LOC111044007), mRNA
LOC111053661	-2.19882	4.46939e-126	down	cuticle protein 18.7-like (LOC111053661), mRNA
LOC111050405	-3.28726	7.4866e-124	down	uncharacterized PE-PGRS family protein PE_PGRS54-like (LOC111050405), transcript variant X2, mRNA; uncharacterized PE-PGRS family protein PE_PGRS54-like (LOC111050405), transcript variant X1, mRNA
LOC111055450	-2.0203	9.30563e-120	down	uncharacterized LOC111055450 (LOC111055450), mRNA
LOC111047578	-2.15086	4.82656e-118	down	uncharacterized LOC111047578 (LOC111047578), mRNA
LOC111052896	-2.28727	6.96187e-118	down	endocuticle structural glycoprotein SgAbd-2-like (LOC111052896), mRNA
LOC111058789	-1.40118	1.11954e-116	down	serine hydroxymethyltransferase, cytosolic (LOC111058789), transcript variant X2, mRNA; serine hydroxymethyltransferase, cytosolic (LOC111058789), transcript variant X1, mRNA
LOC111052053	-1.45112	1.49236e-112	down	C-1-tetrahydrofolate synthase, cytoplasmic (LOC111052053), mRNA
LOC111059779	-1.42175	1.07223e-111	down	cuticle protein 16.5-like (LOC111059779), mRNA
LOC111045596	-2.07819	4.40161e-107	down	venom carboxylesterase-6-like (LOC111045596), transcript variant X1, mRNA; venom carboxylesterase-6-like (LOC111045596), transcript variant X4, mRNA; venom carboxylesterase-6-like (LOC111045596), transcript variant X3, mRNA; venom carboxylesterase-6-like (LOC111045596), transcript variant X2, mRNA
LOC111050157	-1.2514	3.58047e-106	down	lipoyltransferase 1, mitochondrial (LOC111050157), mRNA
LOC111045857	-1.36377	1.75151e-103	down	hydroxypyruvate reductase-like (LOC111045857), mRNA
LOC111054896	-1.67167	3.14139e-103	down	uncharacterized LOC111054896 (LOC111054896), mRNA
LOC111044869	-2.13782	8.24606e-102	down	uncharacterized LOC111044869 (LOC111044869), mRNA
LOC111059842	-2.03962	8.48093e-101	down	cytosol aminopeptidase-like (LOC111059842), mRNA
LOC111060314	-1.8818	1.75723e-99	down	uncharacterized LOC111060314 (LOC111060314), mRNA
LOC111053655	-1.43436	2.86233e-98	down	uncharacterized LOC111053655 (LOC111053655), ncRNA
LOC111046033	-2.38111	5.89269e-97	down	uncharacterized LOC111046033 (LOC111046033), mRNA
LOC111059263	-2.12764	2.22856e-96	down	cytosol aminopeptidase-like (LOC111059263), mRNA
LOC111046302	-6.92527	7.57601e-96	down	cuticle protein 7-like (LOC111046302), mRNA
LOC111044735	-1.6473	1.08813e-95	down	latent-transforming growth factor beta-binding protein 2-like (LOC111044735), transcript variant X1, mRNA; latent-transforming growth factor beta-binding protein 2-like (LOC111044735), transcript variant X2, mRNA
LOC111058870	-1.82331	4.9795e-88	down	uncharacterized LOC111058870 (LOC111058870), ncRNA
LOC111056827	-2.1107	3.09236e-87	down	uncharacterized LOC111056827 (LOC111056827), mRNA
LOC111053535	-2.16098	4.00169e-87	down	uncharacterized LOC111053535 (LOC111053535), transcript variant X2, mRNA; uncharacterized LOC111053535 (LOC111053535), transcript variant X1, mRNA
LOC111060845	-2.08541	4.71765e-87	down	tubulin beta chain-like (LOC111060845), mRNA
LOC111045417	-2.22864	9.9962e-86	down	serine/threonine-protein phosphatase alpha-2 isoform-like (LOC111045417), mRNA
LOC111047013	-1.90917	3.42752e-85	down	uncharacterized LOC111047013 (LOC111047013), mRNA
LOC111045597	-1.75793	1.64802e-84	down	venom carboxylesterase-6-like (LOC111045597), mRNA
LOC111050938	-4.38643	1.04603e-82	down	cuticle protein 7-like (LOC111050938), mRNA
LOC111046072	-2.02126	2.30364e-82	down	cytosol aminopeptidase-like (LOC111046072), mRNA
LOC111056891	-2.11352	4.34753e-81	down	tubulin beta chain-like (LOC111056891), mRNA
LOC111054537	-2.15162	1.04015e-80	down	myoglobin-like (LOC111054537), mRNA
LOC111043793	-1.88388	1.6566e-78	down	cytosol aminopeptidase-like (LOC111043793), mRNA
LOC111050155	-1.10484	1.04624e-77	down	uncharacterized LOC111050155 (LOC111050155), mRNA
LOC111060687	-1.89176	1.15839e-76	down	ribosome-binding protein 1-like (LOC111060687), transcript variant X2, mRNA; ribosome-binding protein 1-like (LOC111060687), transcript variant X3, mRNA; ribosome-binding protein 1-like (LOC111060687), transcript variant X1, mRNA; ribosome-binding protein 1-like (LOC111060687), transcript variant X4, mRNA; ribosome-binding protein 1-like (LOC111060687), transcript variant X5, mRNA; ribosome-bindi…
LOC111055399	-1.96843	2.8743e-72	down	tubulin alpha-8 chain-like (LOC111055399), mRNA
LOC111062612	-1.70326	5.48292e-72	down	uncharacterized LOC111062612 (LOC111062612), mRNA
LOC111064223	-2.32131	1.26087e-71	down	cytosol aminopeptidase-like (LOC111064223), transcript variant X2, mRNA; cytosol aminopeptidase-like (LOC111064223), transcript variant X1, mRNA
LOC111051143	-1.67428	3.37386e-71	down	keratinocyte proline-rich protein-like (LOC111051143), mRNA
LOC111047989	-1.9595	9.23024e-71	down	uncharacterized LOC111047989 (LOC111047989), mRNA
LOC111056784	-1.94674	2.48719e-70	down	neurofilament medium polypeptide-like (LOC111056784), mRNA
LOC111050536	-1.88622	4.14174e-70	down	uncharacterized LOC111050536 (LOC111050536), mRNA
LOC111043810	-2.09494	1.97697e-69	down	tubulin alpha-8 chain-like (LOC111043810), mRNA
LOC111053070	-1.31091	4.55302e-69	down	sorbitol dehydrogenase-like (LOC111053070), mRNA
LOC111062512	-2.08729	6.92234e-69	down	uncharacterized LOC111062512 (LOC111062512), mRNA
LOC111048974	-1.18448	1.17243e-68	down	5-phosphohydroxy-L-lysine phospho-lyase-like (LOC111048974), mRNA
LOC111048480	-1.80252	3.55873e-67	down	venom carboxylesterase-6-like (LOC111048480), mRNA
LOC111055593	-2.04934	1.46515e-66	down	uncharacterized LOC111055593 (LOC111055593), mRNA
LOC111053848	-1.97245	1.21552e-65	down	tolloid-like protein 1 (LOC111053848), mRNA
LOC111056322	-1.89393	2.70376e-65	down	tubulin alpha-8 chain-like (LOC111056322), mRNA
LOC111043283	-2.21136	1.30991e-64	down	melanization protease 1-like (LOC111043283), transcript variant X2, mRNA; melanization protease 1-like (LOC111043283), transcript variant X1, mRNA
LOC111052697	-1.34755	2.19442e-64	down	uncharacterized LOC111052697 (LOC111052697), mRNA
LOC111052351	-2.01877	1.19578e-63	down	transmembrane protease serine 11D-like (LOC111052351), mRNA
LOC111056546	-1.85933	1.46092e-63	down	uncharacterized LOC111056546 (LOC111056546), mRNA
LOC111052385	-1.47016	3.11474e-62	down	5'-3' exoribonuclease 2-like (LOC111052385), mRNA
LOC111049241	-2.01246	3.18598e-62	down	uncharacterized LOC111049241 (LOC111049241), mRNA
LOC111043798	-3.26487	1.33667e-61	down	proline-rich protein 4-like (LOC111043798), mRNA
LOC111063707	-1.73979	2.03511e-61	down	phosphoglycerate kinase-like (LOC111063707), partial mRNA
LOC111060761	-1.30634	9.86129e-61	down	uncharacterized LOC111060761 (LOC111060761), mRNA
LOC111050001	-1.84123	1.67531e-60	down	uncharacterized LOC111050001 (LOC111050001), transcript variant X4, mRNA; uncharacterized LOC111050001 (LOC111050001), transcript variant X2, mRNA; uncharacterized LOC111050001 (LOC111050001), transcript variant X3, mRNA; uncharacterized LOC111050001 (LOC111050001), transcript variant X1, mRNA
LOC111047307	-1.06094	3.05796e-60	down	purine nucleoside phosphorylase (LOC111047307), mRNA
LOC111047652	-1.36307	8.27379e-60	down	probable low-specificity L-threonine aldolase 1 (LOC111047652), transcript variant X3, mRNA; probable low-specificity L-threonine aldolase 1 (LOC111047652), transcript variant X4, mRNA; probable low-specificity L-threonine aldolase 1 (LOC111047652), transcript variant X1, mRNA; probable low-specificity L-threonine aldolase 1 (LOC111047652), transcript variant X2, mRNA
LOC111052314	-1.90769	8.99265e-60	down	aromatic-L-amino-acid decarboxylase-like (LOC111052314), transcript variant X1, mRNA; aromatic-L-amino-acid decarboxylase-like (LOC111052314), transcript variant X2, mRNA; aromatic-L-amino-acid decarboxylase-like (LOC111052314), transcript variant X4, mRNA; aromatic-L-amino-acid decarboxylase-like (LOC111052314), transcript variant X3, mRNA
LOC111056849	-1.14132	1.38555e-59	down	D-3-phosphoglycerate dehydrogenase-like (LOC111056849), mRNA
LOC111049532	-2.00121	1.74564e-59	down	uncharacterized LOC111049532 (LOC111049532), mRNA
LOC111060815	-1.55026	2.54575e-59	down	proclotting enzyme-like (LOC111060815), transcript variant X2, mRNA; proclotting enzyme-like (LOC111060815), transcript variant X1, mRNA; proclotting enzyme-like (LOC111060815), transcript variant X3, mRNA
LOC111050740	-1.09558	3.70661e-59	down	ribose-phosphate pyrophosphokinase 1-like (LOC111050740), mRNA
LOC111053653	-1.77246	6.449e-59	down	larval/pupal cuticle protein H1C-like (LOC111053653), mRNA
LOC111051277	-1.80296	7.09018e-59	down	uncharacterized LOC111051277 (LOC111051277), transcript variant X2, mRNA; uncharacterized LOC111051277 (LOC111051277), transcript variant X1, mRNA
LOC111052350	-1.94785	3.43776e-58	down	melanization protease 1-like (LOC111052350), transcript variant X1, mRNA; melanization protease 1-like (LOC111052350), transcript variant X3, mRNA; melanization protease 1-like (LOC111052350), transcript variant X2, mRNA; melanization protease 1-like (LOC111052350), transcript variant X5, mRNA; melanization protease 1-like (LOC111052350), transcript variant X4, mRNA
LOC111046347	-1.70005	8.22491e-57	down	cuticle protein-like (LOC111046347), mRNA
LOC111057594	-3.99237	1.9171e-56	down	uncharacterized LOC111057594 (LOC111057594), transcript variant X2, mRNA; uncharacterized LOC111057594 (LOC111057594), transcript variant X1, mRNA
LOC111052660	-1.40919	2.83394e-56	down	putative serine protease K12H4.7 (LOC111052660), mRNA
LOC111058994	-1.72323	5.46104e-56	down	vegetative cell wall protein gp1-like (LOC111058994), mRNA
LOC111043427	-1.9181	2.09235e-55	down	uncharacterized LOC111043427 (LOC111043427), mRNA
LOC111058761	-1.92711	2.10912e-54	down	uncharacterized LOC111058761 (LOC111058761), mRNA
LOC111052658	-1.14176	4.0626e-54	down	putative serine protease K12H4.7 (LOC111052658), mRNA
LOC111063867	-1.99675	7.15633e-54	down	uncharacterized LOC111063867 (LOC111063867), mRNA
LOC111064535	-1.96077	3.6687e-53	down	cytosol aminopeptidase-like (LOC111064535), mRNA
LOC111054155	-1.94223	4.64041e-53	down	uncharacterized LOC111054155 (LOC111054155), mRNA
LOC111060760	-1.23395	1.20513e-52	down	uncharacterized LOC111060760 (LOC111060760), mRNA
LOC111063609	-2.08165	1.90031e-52	down	uncharacterized LOC111063609 (LOC111063609), partial mRNA
LOC111059143	-2.06489	2.63444e-52	down	uncharacterized LOC111059143 (LOC111059143), mRNA
LOC111058678	-1.58222	5.23109e-52	down	venom carboxylesterase-6-like (LOC111058678), transcript variant X4, mRNA; venom carboxylesterase-6-like (LOC111058678), transcript variant X1, mRNA; venom carboxylesterase-6-like (LOC111058678), transcript variant X2, mRNA; venom carboxylesterase-6-like (LOC111058678), transcript variant X3, mRNA
LOC111056144	-1.84067	1.11828e-51	down	keratin, type I cytoskeletal 9-like (LOC111056144), transcript variant X1, mRNA; keratin, type I cytoskeletal 9-like (LOC111056144), transcript variant X6, mRNA; keratin, type I cytoskeletal 9-like (LOC111056144), transcript variant X2, mRNA; keratin, type I cytoskeletal 9-like (LOC111056144), transcript variant X3, mRNA; keratin, type I cytoskeletal 9-like (LOC111056144), transcript variant X5, …
LOC111049066	-1.79547	1.17713e-51	down	loricrin-like (LOC111049066), mRNA
LOC111043284	-1.56856	2.3664e-51	down	proclotting enzyme-like (LOC111043284), mRNA
LOC111049383	-1.108	3.3919e-51	down	tyrosine 3-monooxygenase (LOC111049383), mRNA
LOC111045777	-1.5009	5.1968e-51	down	serine protease easter-like (LOC111045777), mRNA
LOC111056306	-2.13271	9.74048e-51	down	cuticle protein 7-like (LOC111056306), mRNA
LOC111046236	-4.79682	1.1706e-50	down	cuticle protein 7-like (LOC111046236), mRNA
LOC111046276	-2.34923	5.52665e-50	down	U4/U6.U5 small nuclear ribonucleoprotein 27 kDa protein-like (LOC111046276), mRNA
LOC111055048	-2.01971	8.60957e-50	down	serine/threonine-protein phosphatase alpha-3 isoform-like (LOC111055048), mRNA
LOC111057026	-1.97633	5.54816e-49	down	esterase E4-like (LOC111057026), mRNA
LOC111046604	-2.132	5.85052e-49	down	voltage-dependent anion-selective channel-like (LOC111046604), mRNA
LOC111047876	-1.72501	2.09525e-48	down	uncharacterized LOC111047876 (LOC111047876), mRNA
LOC111045060	-2.19228	3.1046e-48	down	UBX domain-containing protein 4-like (LOC111045060), mRNA
LOC111051627	-1.50574	3.54523e-48	down	uncharacterized LOC111051627 (LOC111051627), mRNA
LOC111058276	-1.98405	1.17283e-47	down	cuticle protein 7-like (LOC111058276), mRNA
LOC111053283	-1.13274	2.11423e-47	down	uncharacterized LOC111053283 (LOC111053283), mRNA
LOC111053323	-1.02723	2.39113e-47	down	monocarboxylate transporter 13 (LOC111053323), transcript variant X1, mRNA; monocarboxylate transporter 13 (LOC111053323), transcript variant X2, mRNA
LOC111052384	-1.06221	3.55234e-47	down	pistil-specific extensin-like protein (LOC111052384), mRNA
LOC111060486	-2.04641	8.2374e-47	down	cingulin-like (LOC111060486), mRNA
LOC111053795	-1.96208	8.38782e-47	down	uncharacterized LOC111053795 (LOC111053795), mRNA
LOC111056063	-1.16171	9.27264e-47	down	RNA-binding protein cabeza-like (LOC111056063), mRNA
LOC111054320	-1.53763	4.13104e-46	down	apolipoprotein D-like (LOC111054320), mRNA
LOC111045778	-1.90037	5.68715e-46	down	melanization protease 1-like (LOC111045778), mRNA
LOC111043967	-1.9674	1.17583e-45	down	uncharacterized LOC111043967 (LOC111043967), transcript variant X1, mRNA; uncharacterized LOC111043967 (LOC111043967), transcript variant X2, mRNA
LOC111060597	-1.22599	2.20932e-45	down	pyridine nucleotide-disulfide oxidoreductase domain-containing protein 1 (LOC111060597), mRNA
LOC111052990	-1.20357	4.69558e-45	down	melanization protease 1-like (LOC111052990), mRNA
LOC111047338	-1.93311	1.00008e-44	down	uncharacterized LOC111047338 (LOC111047338), mRNA
LOC111059217	-1.33591	1.92844e-44	down	glycine-rich RNA-binding protein 7-like (LOC111059217), mRNA
LOC111061486	-2.16123	2.56478e-44	down	serine protease easter-like (LOC111061486), partial mRNA
LOC111056095	-1.8164	3.21264e-44	down	uncharacterized LOC111056095 (LOC111056095), ncRNA
LOC111051062	-2.15619	1.47461e-43	down	uncharacterized LOC111051062 (LOC111051062), mRNA
LOC111063562	-1.80844	3.50114e-43	down	protein yellow-like (LOC111063562), mRNA
LOC111050191	-2.17767	4.78761e-43	down	fructose-bisphosphate aldolase-like (LOC111050191), mRNA
LOC111062622	-1.92058	6.63335e-43	down	tubulin beta chain (LOC111062622), mRNA
LOC111057724	-1.91522	1.93814e-42	down	uncharacterized LOC111057724 (LOC111057724), mRNA
LOC111050508	-1.51486	2.91062e-42	down	adhesive plaque matrix protein-like (LOC111050508), mRNA
LOC111064061	-1.5791	3.64043e-42	down	venom carboxylesterase-6-like (LOC111064061), mRNA
LOC111056383	-3.68018	3.80565e-42	down	uncharacterized serine-rich protein C215.13-like (LOC111056383), mRNA
LOC111048117	-3.01878	5.72497e-42	down	cuticle protein 8-like (LOC111048117), mRNA
LOC111055170	-1.64766	8.46136e-42	down	glycine-rich cell wall structural protein 1.8-like (LOC111055170), partial mRNA
LOC111053047	-1.89716	1.57048e-41	down	transmembrane protein 69-like (LOC111053047), mRNA
LOC111045776	-1.45128	2.37185e-41	down	melanization protease 1-like (LOC111045776), mRNA
LOC111049256	-1.97031	4.75363e-41	down	chymotrypsin-C-like (LOC111049256), mRNA
LOC111062464	-2.21538	6.13551e-41	down	tektin-1 (LOC111062464), mRNA
LOC111052808	-2.22547	1.44984e-40	down	pollen-specific leucine-rich repeat extensin-like protein 1 (LOC111052808), mRNA
LOC111052345	-1.75429	3.712e-40	down	chymotrypsin-like elastase family member 2A (LOC111052345), mRNA
LOC111060814	-1.79725	6.25923e-40	down	melanization protease 1-like (LOC111060814), transcript variant X1, mRNA; melanization protease 1-like (LOC111060814), transcript variant X2, mRNA; melanization protease 1-like (LOC111060814), transcript variant X3, mRNA
LOC111062822	-2.25104	7.08866e-40	down	uncharacterized LOC111062822 (LOC111062822), mRNA
LOC111053117	-2.49408	1.01102e-39	down	uncharacterized LOC111053117 (LOC111053117), transcript variant X1, mRNA; uncharacterized LOC111053117 (LOC111053117), transcript variant X2, mRNA
LOC111045142	-1.79779	1.17128e-39	down	venom allergen 5-like (LOC111045142), transcript variant X1, mRNA; venom allergen 5-like (LOC111045142), transcript variant X2, mRNA
LOC111054465	-2.2762	1.87991e-39	down	putative fatty acyl-CoA reductase CG5065 (LOC111054465), mRNA
LOC111045795	-2.04892	3.40595e-39	down	transmembrane protease serine 12-like (LOC111045795), mRNA
LOC111049084	-2.001	9.20964e-39	down	uncharacterized LOC111049084 (LOC111049084), mRNA
LOC111054898	-1.88563	1.06078e-38	down	carboxylesterase 4A-like (LOC111054898), mRNA
LOC111049997	-1.85975	1.32108e-38	down	uncharacterized LOC111049997 (LOC111049997), ncRNA
LOC111044111	-2.30498	2.07271e-38	down	uncharacterized LOC111044111 (LOC111044111), mRNA
LOC111050711	-1.04132	4.96488e-38	down	uncharacterized LOC111050711 (LOC111050711), mRNA
LOC111047945	-5.89523	1.35245e-37	down	cuticle protein 7-like (LOC111047945), mRNA
LOC111064109	-2.39129	1.82192e-37	down	uncharacterized LOC111064109 (LOC111064109), mRNA
LOC111060247	-1.81598	2.07758e-37	down	kelch-like protein 26 (LOC111060247), transcript variant X4, mRNA; kelch-like protein 26 (LOC111060247), transcript variant X5, mRNA; kelch-like protein 26 (LOC111060247), transcript variant X3, mRNA; kelch-like protein 26 (LOC111060247), transcript variant X1, mRNA; kelch-like protein 26 (LOC111060247), transcript variant X2, mRNA
LOC111050119	-1.35026	2.60298e-37	down	uncharacterized LOC111050119 (LOC111050119), mRNA
LOC111060903	-2.49246	2.60945e-37	down	alcohol dehydrogenase 2-like (LOC111060903), mRNA
LOC111058864	-1.86171	3.35731e-37	down	aldose 1-epimerase-like (LOC111058864), transcript variant X1, mRNA; aldose 1-epimerase-like (LOC111058864), transcript variant X2, mRNA; aldose 1-epimerase-like (LOC111058864), transcript variant X3, mRNA
LOC111049531	-1.64772	8.05785e-37	down	uncharacterized LOC111049531 (LOC111049531), mRNA
LOC111054905	-1.80629	1.08999e-36	down	flightin (LOC111054905), transcript variant X1, mRNA; flightin (LOC111054905), transcript variant X2, mRNA
LOC111059293	-1.36969	1.67291e-36	down	uncharacterized LOC111059293 (LOC111059293), mRNA
LOC111051406	-2.00434	2.28926e-36	down	uncharacterized LOC111051406 (LOC111051406), transcript variant X1, mRNA; uncharacterized LOC111051406 (LOC111051406), transcript variant X2, mRNA
LOC111051007	-2.10531	3.22733e-36	down	uncharacterized LOC111051007 (LOC111051007), mRNA
LOC111045793	-1.81477	3.68873e-36	down	chymotrypsin-2-like (LOC111045793), transcript variant X2, mRNA; chymotrypsin-2-like (LOC111045793), transcript variant X3, mRNA; chymotrypsin-2-like (LOC111045793), transcript variant X1, mRNA
LOC111048853	-5.10555	4.39871e-36	down	putative mediator of RNA polymerase II transcription subunit 12 (LOC111048853), mRNA
LOC111046387	-1.99698	5.87846e-36	down	uncharacterized LOC111046387 (LOC111046387), mRNA
LOC111056745	-1.25565	1.34698e-35	down	putative serine protease K12H4.7 (LOC111056745), mRNA
LOC111058731	-1.57985	2.38009e-35	down	matrix metalloproteinase-14-like (LOC111058731), mRNA
LOC111059532	-1.8452	3.61159e-35	down	YTH domain-containing protein 1-like (LOC111059532), transcript variant X2, mRNA; YTH domain-containing protein 1-like (LOC111059532), transcript variant X1, mRNA
LOC111061788	-1.44625	4.54751e-35	down	uncharacterized LOC111061788 (LOC111061788), mRNA
LOC111056164	-1.07053	7.08968e-35	down	uncharacterized LOC111056164 (LOC111056164), mRNA
LOC111043584	-1.77584	1.0466e-34	down	protein anon-37Cs-like (LOC111043584), mRNA
LOC111059175	-2.19088	7.28843e-34	down	uncharacterized LOC111059175 (LOC111059175), mRNA
LOC111052858	-1.22756	1.32307e-33	down	protein kinase C-like (LOC111052858), mRNA
LOC111046184	-1.89286	2.46535e-33	down	testis-specific serine/threonine-protein kinase 4-like (LOC111046184), transcript variant X2, mRNA; testis-specific serine/threonine-protein kinase 4-like (LOC111046184), transcript variant X1, mRNA
LOC111052811	-1.76952	2.47222e-33	down	dynein beta chain, ciliary (LOC111052811), mRNA
LOC111057537	-2.1302	1.05854e-32	down	mitotic spindle assembly checkpoint protein MAD1-like (LOC111057537), partial mRNA
LOC111043379	-1.7485	1.22915e-32	down	laccase-5 (LOC111043379), mRNA
LOC111056064	-1.16908	1.6585e-32	down	RNA-binding protein cabeza-like (LOC111056064), mRNA
LOC111045550	-1.4551	2.27423e-32	down	uncharacterized LOC111045550 (LOC111045550), mRNA
LOC111054308	-5.71573	9.49469e-32	down	glycine-rich cell wall structural protein 1.0-like (LOC111054308), mRNA
LOC111048609	-1.51578	9.68276e-32	down	uncharacterized LOC111048609 (LOC111048609), transcript variant X2, ncRNA; uncharacterized LOC111048609 (LOC111048609), transcript variant X1, ncRNA; uncharacterized LOC111048609 (LOC111048609), transcript variant X3, ncRNA
LOC111052960	-2.17206	1.01507e-31	down	uncharacterized LOC111052960 (LOC111052960), transcript variant X4, misc_RNA; uncharacterized LOC111052960 (LOC111052960), transcript variant X2, mRNA; uncharacterized LOC111052960 (LOC111052960), transcript variant X1, mRNA; uncharacterized LOC111052960 (LOC111052960), transcript variant X3, mRNA
LOC111050036	-1.71523	2.42788e-31	down	cuticle protein 6-like (LOC111050036), mRNA
LOC111053605	-8.06731	2.8368e-31	down	uncharacterized LOC111053605 (LOC111053605), mRNA
LOC111053035	-2.18888	3.17665e-31	down	cAMP-dependent protein kinase catalytic subunit-like (LOC111053035), mRNA
LOC111044214	-2.13228	5.36478e-31	down	dynein light chain 2, cytoplasmic-like (LOC111044214), mRNA
LOC111058029	-1.83113	5.50111e-31	down	uncharacterized LOC111058029 (LOC111058029), mRNA
LOC111053286	-1.35095	1.41051e-30	down	uncharacterized LOC111053286 (LOC111053286), mRNA
LOC111052296	-12.731	1.59172e-30	down	uncharacterized LOC111052296 (LOC111052296), mRNA
LOC111061412	-2.29811	1.70934e-30	down	serine/threonine-protein phosphatase alpha-3 isoform-like (LOC111061412), mRNA
LOC111046275	-2.36286	2.69372e-30	down	U4/U6.U5 small nuclear ribonucleoprotein 27 kDa protein-like (LOC111046275), mRNA
LOC111051777	-2.12726	2.88427e-30	down	pre-mRNA-splicing factor CWC22 homolog (LOC111051777), transcript variant X3, mRNA; pre-mRNA-splicing factor CWC22 homolog (LOC111051777), transcript variant X1, mRNA; pre-mRNA-splicing factor CWC22 homolog (LOC111051777), transcript variant X2, mRNA
LOC111051029	-1.8685	3.04644e-30	down	uncharacterized LOC111051029 (LOC111051029), transcript variant X1, mRNA; uncharacterized LOC111051029 (LOC111051029), transcript variant X2, mRNA
LOC111055844	-1.29358	3.2185e-30	down	glycine-rich protein HC1-like (LOC111055844), mRNA
LOC111045637	-1.47354	4.54603e-30	down	uncharacterized LOC111045637 (LOC111045637), transcript variant X1, mRNA; uncharacterized LOC111045637 (LOC111045637), transcript variant X2, mRNA
LOC111046804	-1.18907	6.17528e-30	down	apolipoprotein D-like (LOC111046804), mRNA
LOC111052982	-1.7282	8.55953e-30	down	uncharacterized LOC111052982 (LOC111052982), mRNA
LOC111062000	-1.74123	9.47128e-30	down	uncharacterized LOC111062000 (LOC111062000), mRNA
LOC111059483	-1.04649	1.46216e-29	down	protein obstructor-E (LOC111059483), mRNA
LOC111058171	-1.15961	2.40562e-29	down	endocuticle structural glycoprotein ABD-4-like (LOC111058171), mRNA
LOC111044387	-1.56002	2.41083e-29	down	la-related protein 1-like (LOC111044387), transcript variant X1, mRNA; la-related protein 1-like (LOC111044387), transcript variant X2, mRNA
LOC111058925	-1.51517	2.56072e-29	down	uncharacterized LOC111058925 (LOC111058925), mRNA
LOC111055154	-2.08885	3.02184e-29	down	uncharacterized LOC111055154 (LOC111055154), mRNA
LOC111052352	-1.56823	3.99495e-29	down	melanization protease 1-like (LOC111052352), mRNA
LOC111043545	-2.01864	4.47797e-29	down	uncharacterized LOC111043545 (LOC111043545), mRNA
LOC111049513	-1.88273	6.90942e-29	down	outer dense fiber protein 3-B-like (LOC111049513), mRNA
LOC111058992	-1.81587	8.04136e-29	down	extensin-like (LOC111058992), transcript variant X1, mRNA; extensin-like (LOC111058992), transcript variant X2, mRNA
LOC111051632	-1.86694	1.84983e-28	down	uncharacterized LOC111051632 (LOC111051632), transcript variant X2, mRNA; uncharacterized LOC111051632 (LOC111051632), transcript variant X1, mRNA
LOC111058680	-1.82395	1.98239e-28	down	uncharacterized LOC111058680 (LOC111058680), mRNA
LOC111049626	-2.10533	1.9972e-28	down	uncharacterized LOC111049626 (LOC111049626), mRNA
LOC111055789	-2.00621	2.92443e-28	down	cholinesterase 1-like (LOC111055789), mRNA
LOC111058123	-2.6311	2.92756e-28	down	alanine aminotransferase 2-like (LOC111058123), mRNA
LOC111057187	-1.09206	6.79804e-28	down	cuticle protein 7-like (LOC111057187), mRNA
LOC111064232	-2.46301	8.56472e-28	down	uncharacterized LOC111064232 (LOC111064232), transcript variant X2, mRNA; uncharacterized LOC111064232 (LOC111064232), transcript variant X4, mRNA; uncharacterized LOC111064232 (LOC111064232), transcript variant X1, mRNA; uncharacterized LOC111064232 (LOC111064232), transcript variant X3, mRNA
LOC111047712	-1.27077	1.13431e-27	down	carboxypeptidase B-like (LOC111047712), mRNA
LOC111051606	-1.91168	1.48253e-27	down	glutamate dehydrogenase, mitochondrial-like (LOC111051606), mRNA
LOC111059451	-2.51591	1.86847e-27	down	uncharacterized LOC111059451 (LOC111059451), mRNA
LOC111045789	-2.03857	1.98513e-27	down	uncharacterized LOC111045789 (LOC111045789), mRNA
LOC111046103	-2.18727	2.5307e-27	down	thioredoxin-like (LOC111046103), mRNA
LOC111052349	-1.80977	2.95938e-27	down	uncharacterized LOC111052349 (LOC111052349), mRNA
LOC111053865	-1.38612	3.60796e-27	down	PI-actitoxin-Axm2b-like (LOC111053865), mRNA
LOC111054657	-2.35249	5.73313e-27	down	uncharacterized LOC111054657 (LOC111054657), mRNA
LOC111058915	-2.10838	6.42905e-27	down	uncharacterized LOC111058915 (LOC111058915), mRNA
LOC111054247	-2.29117	1.28835e-26	down	uncharacterized LOC111054247 (LOC111054247), mRNA
LOC111060728	-2.16367	1.44753e-26	down	cuticle protein 7-like (LOC111060728), mRNA
LOC111056739	-1.24618	3.81085e-26	down	putative serine protease K12H4.7 (LOC111056739), mRNA
LOC111055738	-1.06468	4.30298e-26	down	endocuticle structural glycoprotein SgAbd-3-like (LOC111055738), mRNA
LOC111046897	-1.82943	6.14543e-26	down	uncharacterized LOC111046897 (LOC111046897), transcript variant X1, mRNA; uncharacterized LOC111046897 (LOC111046897), transcript variant X2, mRNA
LOC111052346	-1.90081	6.16264e-26	down	proclotting enzyme-like (LOC111052346), transcript variant X1, mRNA; proclotting enzyme-like (LOC111052346), transcript variant X2, mRNA
LOC111064141	-1.25709	7.22335e-26	down	solute carrier family 25 member 38-like (LOC111064141), mRNA
LOC111049781	-2.67819	9.49965e-26	down	uncharacterized LOC111049781 (LOC111049781), transcript variant X1, mRNA; uncharacterized LOC111049781 (LOC111049781), transcript variant X2, mRNA
LOC111049255	-2.161	1.07332e-25	down	ubiquitin carboxyl-terminal hydrolase 2-like (LOC111049255), mRNA
LOC111049901	-1.25915	2.18347e-25	down	torso-like protein (LOC111049901), mRNA
LOC111064533	-1.02647	2.62231e-25	down	uncharacterized LOC111064533 (LOC111064533), ncRNA
LOC111048514	-3.04443	2.96161e-25	down	uncharacterized LOC111048514 (LOC111048514), mRNA
LOC111060682	-14.7324	3.7837e-25	down	uncharacterized LOC111060682 (LOC111060682), partial mRNA
LOC111060069	-2.34416	4.23195e-25	down	outer dense fiber protein 3-B-like (LOC111060069), mRNA
LOC111054106	-3.43109	7.45063e-25	down	chromatin modification-related protein eaf-1-like (LOC111054106), mRNA
LOC111047940	-2.23621	1.07904e-24	down	larval cuticle protein A1A-like (LOC111047940), mRNA
LOC111050940	-15.421	1.50068e-24	down	larval cuticle protein A1A-like (LOC111050940), mRNA
LOC111046331	-1.92924	1.67995e-24	down	zinc finger CCCH domain-containing protein 18-like (LOC111046331), mRNA
LOC111052625	-2.05122	1.91793e-24	down	calmodulin-like (LOC111052625), mRNA
LOC111051460	-1.19153	1.91974e-24	down	uncharacterized LOC111051460 (LOC111051460), mRNA
LOC111046569	-1.74113	2.67769e-24	down	protein anon-37Cs-like (LOC111046569), mRNA
LOC111047476	-1.97261	3.20713e-24	down	uncharacterized LOC111047476 (LOC111047476), mRNA
LOC111051350	-1.01719	4.37497e-24	down	L-threonine ammonia-lyase (LOC111051350), transcript variant X1, mRNA; L-threonine ammonia-lyase (LOC111051350), transcript variant X2, mRNA
LOC111056469	-1.33503	4.63828e-24	down	apolipoprotein D-like (LOC111056469), mRNA
LOC111056550	-2.17063	5.97852e-24	down	peroxiredoxin-2C-like (LOC111056550), mRNA
LOC111060729	-2.28058	6.68603e-24	down	cuticle protein 7-like (LOC111060729), mRNA
LOC111046872	-1.94989	7.34744e-24	down	dynamin-1-like protein (LOC111046872), mRNA
LOC111054307	-3.43363	7.48562e-24	down	histidine-rich glycoprotein-like (LOC111054307), mRNA
LOC111058759	-1.19666	7.57988e-24	down	uncharacterized LOC111058759 (LOC111058759), transcript variant X1, mRNA; uncharacterized LOC111058759 (LOC111058759), transcript variant X2, mRNA; uncharacterized LOC111058759 (LOC111058759), transcript variant X3, mRNA
LOC111048877	-1.17967	1.01357e-23	down	uncharacterized LOC111048877 (LOC111048877), mRNA
LOC111044689	-1.97667	1.02955e-23	down	testis-specific serine/threonine-protein kinase 3 (LOC111044689), mRNA
LOC111062184	-2.62133	2.3385e-23	down	aromatic-L-amino-acid decarboxylase-like (LOC111062184), mRNA
LOC111052663	-1.38749	2.5932e-23	down	putative serine protease K12H4.7 (LOC111052663), mRNA
LOC111045144	-2.00965	2.73998e-23	down	peroxisomal N(1)-acetyl-spermine/spermidine oxidase-like (LOC111045144), mRNA
LOC111059057	-1.08214	2.96904e-23	down	ETS homologous factor-like (LOC111059057), transcript variant X3, mRNA; ETS homologous factor-like (LOC111059057), transcript variant X1, mRNA; ETS homologous factor-like (LOC111059057), transcript variant X2, mRNA
LOC111045773	-1.45614	8.88274e-23	down	melanization protease 1-like (LOC111045773), mRNA
LOC111059119	-2.62141	1.26682e-22	down	uncharacterized LOC111059119 (LOC111059119), mRNA
LOC111048069	-1.86208	3.4801e-22	down	F-box only protein 39-like (LOC111048069), mRNA
LOC111058170	-1.43221	3.84282e-22	down	pupal cuticle protein 36a-like (LOC111058170), transcript variant X2, mRNA; pupal cuticle protein 36a-like (LOC111058170), transcript variant X1, mRNA; pupal cuticle protein 36a-like (LOC111058170), transcript variant X3, mRNA
LOC111054316	-1.1168	3.85336e-22	down	apolipoprotein D-like (LOC111054316), transcript variant X1, mRNA; apolipoprotein D-like (LOC111054316), transcript variant X2, mRNA
LOC111053610	-14.2029	3.97362e-22	down	uncharacterized LOC111053610 (LOC111053610), partial mRNA
LOC111051113	-2.11255	4.82401e-22	down	uncharacterized LOC111051113 (LOC111051113), mRNA
LOC111052249	-1.01308	5.91149e-22	down	L-threonine ammonia-lyase-like (LOC111052249), mRNA
LOC111056149	-1.76919	6.83476e-22	down	troponin C, isotype gamma-like (LOC111056149), mRNA
LOC111051982	-1.16734	7.05111e-22	down	uncharacterized LOC111051982 (LOC111051982), mRNA
LOC111052353	-1.80893	7.64382e-22	down	venom protease-like (LOC111052353), mRNA
LOC111054331	-2.2512	1.44488e-21	down	uncharacterized LOC111054331 (LOC111054331), mRNA
LOC111057708	-2.52727	1.46789e-21	down	probable NADH dehydrogenase [ubiquinone] 1 alpha subcomplex subunit 12 (LOC111057708), mRNA
LOC111059637	-1.13972	2.1911e-21	down	uncharacterized LOC111059637 (LOC111059637), mRNA
LOC111045545	-1.22104	2.34878e-21	down	kelch-like protein 10 (LOC111045545), mRNA
LOC111046018	-1.77288	2.55504e-21	down	uncharacterized LOC111046018 (LOC111046018), transcript variant X2, mRNA; uncharacterized LOC111046018 (LOC111046018), transcript variant X1, mRNA
LOC111052934	-1.96001	2.72203e-21	down	cytochrome c oxidase subunit 6b-3-like (LOC111052934), mRNA
LOC111049249	-2.15815	2.88755e-21	down	uncharacterized LOC111049249 (LOC111049249), transcript variant X3, mRNA; uncharacterized LOC111049249 (LOC111049249), transcript variant X1, mRNA; uncharacterized LOC111049249 (LOC111049249), transcript variant X2, mRNA
LOC111045978	-1.85011	2.89287e-21	down	cilia- and flagella-associated protein 52 (LOC111045978), mRNA
LOC111057045	-2.1443	4.24936e-21	down	facilitated trehalose transporter Tret1-like (LOC111057045), mRNA
LOC111044104	-1.89573	4.30305e-21	down	carbonic anhydrase 5B, mitochondrial-like (LOC111044104), mRNA
LOC111051880	-1.11537	4.7687e-21	down	uncharacterized protein ZK1073.1 (LOC111051880), transcript variant X2, mRNA; uncharacterized protein ZK1073.1 (LOC111051880), transcript variant X3, mRNA; uncharacterized protein ZK1073.1 (LOC111051880), transcript variant X1, mRNA
LOC111056596	-1.52894	5.51642e-21	down	uncharacterized LOC111056596 (LOC111056596), mRNA
LOC111054255	-2.07012	5.5701e-21	down	uncharacterized LOC111054255 (LOC111054255), mRNA
LOC111058668	-1.94402	6.2515e-21	down	glyceraldehyde-3-phosphate dehydrogenase-like (LOC111058668), mRNA
LOC111061301	-1.06918	6.51946e-21	down	extensin-2-like (LOC111061301), mRNA
LOC111064636	-1.79845	6.63038e-21	down	kelch-like protein 10 (LOC111064636), mRNA
LOC111045529	-1.65965	7.7239e-21	down	uncharacterized LOC111045529 (LOC111045529), ncRNA
LOC111057015	-5.73349	1.04965e-20	down	histidine-rich glycoprotein-like (LOC111057015), mRNA
LOC111051279	-2.19575	1.57619e-20	down	zinc finger C2HC domain-containing protein 1B-like (LOC111051279), mRNA
LOC111063243	-11.1499	1.81515e-20	down	uncharacterized LOC111063243 (LOC111063243), mRNA
LOC111062486	-2.3448	1.87503e-20	down	facilitated trehalose transporter Tret1-like (LOC111062486), mRNA
LOC111057712	-1.59909	2.07383e-20	down	probable malate dehydrogenase, mitochondrial (LOC111057712), mRNA
LOC111056467	-1.13718	3.87376e-20	down	apolipoprotein D-like (LOC111056467), mRNA
LOC111049140	-1.77024	4.13483e-20	down	2-oxoglutarate dehydrogenase-like, mitochondrial (LOC111049140), mRNA
LOC111063518	-2.33426	4.60349e-20	down	coiled-coil domain-containing protein 113-like (LOC111063518), transcript variant X3, mRNA; coiled-coil domain-containing protein 113-like (LOC111063518), transcript variant X2, mRNA; coiled-coil domain-containing protein 113-like (LOC111063518), transcript variant X1, mRNA
LOC111057852	-2.38769	5.99869e-20	down	cytochrome c oxidase subunit 6A, mitochondrial-like (LOC111057852), mRNA
LOC111046257	-1.91265	7.44596e-20	down	cuticle protein 7-like (LOC111046257), mRNA
LOC111046208	-1.87302	8.50914e-20	down	alpha-crystallin B chain-like (LOC111046208), mRNA
LOC111046252	-1.83802	1.01286e-19	down	pyruvate dehydrogenase E1 component subunit alpha, mitochondrial-like (LOC111046252), mRNA
LOC111058026	-1.76429	1.18132e-19	down	U1 small nuclear ribonucleoprotein 70 kDa-like (LOC111058026), mRNA
LOC111059220	-1.19661	1.49492e-19	down	uncharacterized LOC111059220 (LOC111059220), ncRNA
LOC111047906	-1.52433	2.03205e-19	down	keratin, type II cytoskeletal 2 epidermal-like (LOC111047906), mRNA
LOC111050968	-1.47851	2.05754e-19	down	uncharacterized LOC111050968 (LOC111050968), mRNA
LOC111053981	-1.59795	2.17486e-19	down	uncharacterized LOC111053981 (LOC111053981), transcript variant X2, mRNA; uncharacterized LOC111053981 (LOC111053981), transcript variant X1, mRNA
LOC111059957	-1.85554	3.52291e-19	down	peroxisomal N(1)-acetyl-spermine/spermidine oxidase-like (LOC111059957), mRNA
LOC111050370	-1.88467	3.62003e-19	down	cingulin-like protein 1 (LOC111050370), mRNA
LOC111057723	-1.33277	4.95543e-19	down	uncharacterized LOC111057723 (LOC111057723), mRNA
LOC111046914	-4.73197	5.94361e-19	down	nucleoside diphosphate kinase homolog 5-like (LOC111046914), mRNA
LOC111057162	-2.05414	6.34154e-19	down	polymerase delta-interacting protein 2-like (LOC111057162), mRNA
LOC111057949	-2.28562	7.62993e-19	down	ABC transporter F family member 4-like (LOC111057949), mRNA
LOC111049920	-1.46445	7.76662e-19	down	nose resistant to fluoxetine protein 6-like (LOC111049920), mRNA
LOC111052626	-1.14188	7.96045e-19	down	heterogeneous nuclear ribonucleoprotein L-like (LOC111052626), mRNA
LOC111061485	-1.6646	1.05045e-18	down	proclotting enzyme-like (LOC111061485), transcript variant X2, mRNA; proclotting enzyme-like (LOC111061485), transcript variant X3, mRNA; proclotting enzyme-like (LOC111061485), transcript variant X1, mRNA
LOC111051862	-1.7918	1.17865e-18	down	EF-hand domain-containing protein 1-like (LOC111051862), mRNA
LOC111057437	-1.72517	1.29123e-18	down	alpha-mannosidase 2-like (LOC111057437), mRNA
LOC111053782	-1.77931	1.41118e-18	down	uncharacterized LOC111053782 (LOC111053782), mRNA
LOC111053602	-2.53107	1.80829e-18	down	uncharacterized LOC111053602 (LOC111053602), transcript variant X1, mRNA; uncharacterized LOC111053602 (LOC111053602), transcript variant X2, mRNA
LOC111058027	-1.32753	2.08232e-18	down	cysteine-rich, acidic integral membrane protein-like (LOC111058027), mRNA
LOC111055409	-2.39342	2.55318e-18	down	uncharacterized LOC111055409 (LOC111055409), ncRNA
LOC111044383	-3.26629	2.74241e-18	down	uncharacterized LOC111044383 (LOC111044383), mRNA
LOC111059901	-1.0251	2.78659e-18	down	protein timeless-like (LOC111059901), mRNA
LOC111045631	-1.1744	2.87162e-18	down	keratin, type I cytoskeletal 9-like (LOC111045631), mRNA
LOC111050414	-2.54402	4.39887e-18	down	leucine-rich repeat and coiled-coil domain-containing protein 1-like (LOC111050414), mRNA
LOC111044567	-1.98026	4.82906e-18	down	putative uncharacterized protein DDB_G0282133 (LOC111044567), mRNA
LOC111050458	-1.4758	5.5384e-18	down	uncharacterized LOC111050458 (LOC111050458), mRNA
LOC111048630	-2.05884	6.68518e-18	down	organic cation transporter protein-like (LOC111048630), mRNA
LOC111059786	-1.84159	7.55005e-18	down	uncharacterized LOC111059786 (LOC111059786), transcript variant X1, mRNA; uncharacterized LOC111059786 (LOC111059786), transcript variant X3, mRNA; uncharacterized LOC111059786 (LOC111059786), transcript variant X4, mRNA; uncharacterized LOC111059786 (LOC111059786), transcript variant X2, mRNA
LOC111056966	-2.50408	8.30115e-18	down	uncharacterized LOC111056966 (LOC111056966), mRNA
LOC111058648	-1.17913	9.57673e-18	down	ethanolamine-phosphate phospho-lyase-like (LOC111058648), mRNA
LOC111045245	-1.26718	1.09617e-17	down	solute carrier family 22 member 4-like (LOC111045245), mRNA
LOC111057950	-1.80161	1.1135e-17	down	uncharacterized LOC111057950 (LOC111057950), mRNA
LOC111060315	-1.40808	1.23004e-17	down	uncharacterized LOC111060315 (LOC111060315), transcript variant X2, mRNA; uncharacterized LOC111060315 (LOC111060315), transcript variant X3, mRNA; uncharacterized LOC111060315 (LOC111060315), transcript variant X1, mRNA
LOC111059222	-2.34656	1.41665e-17	down	armadillo repeat-containing protein 4-like (LOC111059222), mRNA
LOC111057419	-2.3217	1.56982e-17	down	mitochondrial carrier homolog 2-like (LOC111057419), mRNA
LOC111043532	-2.05024	1.76e-17	down	tetratricopeptide repeat protein 25-like (LOC111043532), mRNA
LOC111055737	-1.92136	2.23837e-17	down	endocuticle structural glycoprotein ABD-4-like (LOC111055737), mRNA
LOC111050818	-1.10357	2.93022e-17	down	uncharacterized LOC111050818 (LOC111050818), mRNA
LOC111052156	-1.80375	3.34969e-17	down	uncharacterized LOC111052156 (LOC111052156), mRNA
LOC111043290	-1.2443	3.50418e-17	down	serine protease easter-like (LOC111043290), mRNA
LOC111051115	-1.30074	4.55333e-17	down	uncharacterized LOC111051115 (LOC111051115), mRNA
LOC111050964	-3.392	4.68589e-17	down	uncharacterized LOC111050964 (LOC111050964), mRNA
LOC111044422	-2.32924	4.70627e-17	down	cytochrome c oxidase subunit 6A, mitochondrial-like (LOC111044422), mRNA
LOC111043468	-1.23219	6.184e-17	down	uncharacterized LOC111043468 (LOC111043468), mRNA
LOC111044982	-1.82762	6.28647e-17	down	pro-resilin-like (LOC111044982), mRNA
LOC111043443	-1.04647	6.70789e-17	down	chymotrypsin BI-like (LOC111043443), mRNA
LOC111055702	-2.66928	7.08468e-17	down	uncharacterized LOC111055702 (LOC111055702), mRNA
LOC111051106	-2.0282	7.08733e-17	down	flotillin-2-like (LOC111051106), mRNA
LOC111053071	-1.05514	7.12371e-17	down	tubulin polyglutamylase ttll6-like (LOC111053071), transcript variant X5, mRNA; tubulin polyglutamylase ttll6-like (LOC111053071), transcript variant X2, mRNA; tubulin polyglutamylase ttll6-like (LOC111053071), transcript variant X6, mRNA; tubulin polyglutamylase ttll6-like (LOC111053071), transcript variant X3, mRNA; tubulin polyglutamylase ttll6-like (LOC111053071), transcript variant X4, mRNA;…
LOC111046695	-2.38205	7.17528e-17	down	E3 ubiquitin-protein ligase MARCH2-like (LOC111046695), transcript variant X2, mRNA; E3 ubiquitin-protein ligase MARCH2-like (LOC111046695), transcript variant X1, mRNA
LOC111049567	-1.29884	7.41627e-17	down	dual specificity protein phosphatase 23-like (LOC111049567), mRNA
LOC111050173	-2.02068	8.75051e-17	down	uncharacterized LOC111050173 (LOC111050173), mRNA
LOC111055564	-1.91993	1.67211e-16	down	uncharacterized LOC111055564 (LOC111055564), mRNA
LOC111062391	-1.86865	1.7698e-16	down	uncharacterized LOC111062391 (LOC111062391), mRNA
LOC111055739	-2.09531	1.82751e-16	down	larval cuticle protein LCP-30-like (LOC111055739), mRNA
LOC111054192	-2.2693	2.10735e-16	down	uncharacterized LOC111054192 (LOC111054192), mRNA
LOC111057548	-1.99184	3.01195e-16	down	testis-specific serine/threonine-protein kinase 4-like (LOC111057548), mRNA
LOC111063394	-1.93561	3.34729e-16	down	testis-specific serine/threonine-protein kinase 6-like (LOC111063394), partial mRNA
LOC111053660	-1.27628	4.12439e-16	down	cuticle protein 2-like (LOC111053660), mRNA
LOC111043320	-1.32897	4.5298e-16	down	uncharacterized LOC111043320 (LOC111043320), mRNA
LOC111047370	-1.69985	5.17898e-16	down	cAMP and cAMP-inhibited cGMP 3',5'-cyclic phosphodiesterase 10A-like (LOC111047370), mRNA
LOC111060181	-1.99893	5.52002e-16	down	carbonic anhydrase 2-like (LOC111060181), mRNA
LOC111044381	-1.65407	6.83796e-16	down	uncharacterized LOC111044381 (LOC111044381), transcript variant X1, mRNA; uncharacterized LOC111044381 (LOC111044381), transcript variant X3, mRNA; uncharacterized LOC111044381 (LOC111044381), transcript variant X2, mRNA
LOC111045582	-2.95697	7.39348e-16	down	uncharacterized LOC111045582 (LOC111045582), transcript variant X1, mRNA; uncharacterized LOC111045582 (LOC111045582), transcript variant X2, mRNA
LOC111057878	-1.84739	7.56247e-16	down	myb-like protein X (LOC111057878), mRNA
LOC111055967	-1.71024	7.7505e-16	down	myosin-9-like (LOC111055967), mRNA
LOC111060000	-1.09862	8.02659e-16	down	histidine-rich glycoprotein-like (LOC111060000), partial mRNA
LOC111052980	-1.12176	8.61093e-16	down	uncharacterized LOC111052980 (LOC111052980), mRNA
LOC111049996	-1.75804	9.4369e-16	down	uncharacterized LOC111049996 (LOC111049996), transcript variant X3, mRNA; uncharacterized LOC111049996 (LOC111049996), transcript variant X2, misc_RNA; uncharacterized LOC111049996 (LOC111049996), transcript variant X1, mRNA
LOC111058784	-1.97553	9.70142e-16	down	sperm-associated antigen 6-like (LOC111058784), mRNA
LOC111056972	-5.08693	9.88061e-16	down	uncharacterized LOC111056972 (LOC111056972), mRNA
LOC111045208	-5.03173	1.03365e-15	down	zinc finger protein 512B-like (LOC111045208), mRNA
LOC111054774	-1.40723	1.18952e-15	down	uncharacterized LOC111054774 (LOC111054774), mRNA
LOC111052050	-2.50318	1.35171e-15	down	UPF0691 protein C9orf116 (LOC111052050), mRNA
LOC111054864	-1.06062	1.58646e-15	down	venom serine protease-like (LOC111054864), mRNA
LOC111049849	-2.62885	2.35176e-15	down	major royal jelly protein 5-like (LOC111049849), mRNA
LOC111043964	-2.86832	2.58261e-15	down	charged multivesicular body protein 1b-like (LOC111043964), mRNA
LOC111064228	-2.72428	3.32933e-15	down	trehalose-6-phosphate synthase-like (LOC111064228), mRNA
LOC111048173	-5.19575	3.52218e-15	down	uncharacterized LOC111048173 (LOC111048173), mRNA
LOC111047441	-1.52579	3.81407e-15	down	protein commissureless 2 homolog (LOC111047441), mRNA
LOC111046805	-1.02927	4.96187e-15	down	apolipoprotein D-like (LOC111046805), mRNA
LOC111047590	-1.09524	5.25808e-15	down	chaoptin (LOC111047590), mRNA
LOC111047077	-1.62034	5.61398e-15	down	cuticle protein (LOC111047077), mRNA
LOC111048990	-2.00771	5.79054e-15	down	uncharacterized LOC111048990 (LOC111048990), mRNA
LOC111053570	-1.17667	6.11095e-15	down	uncharacterized LOC111053570 (LOC111053570), mRNA
LOC111060019	-1.66918	8.13013e-15	down	neuroendocrine convertase 2-like (LOC111060019), mRNA
LOC111057579	-4.14888	9.57685e-15	down	cuticle protein 7-like (LOC111057579), mRNA
LOC111050929	-1.55389	1.00792e-14	down	uncharacterized LOC111050929 (LOC111050929), mRNA
LOC111047047	-1.91313	1.3001e-14	down	uncharacterized LOC111047047 (LOC111047047), partial mRNA
LOC111061844	-2.74473	1.4822e-14	down	peptidyl-prolyl cis-trans isomerase F, mitochondrial-like (LOC111061844), mRNA
LOC111044963	-2.45613	1.48771e-14	down	cAMP-dependent protein kinase catalytic subunit alpha-like (LOC111044963), mRNA
LOC111045774	-1.30503	1.51129e-14	down	serine protease easter-like (LOC111045774), mRNA
LOC111056206	-2.04701	1.67972e-14	down	oxysterol-binding protein 2-like (LOC111056206), mRNA
LOC111052271	-3.04981	1.71679e-14	down	alanine aminotransferase 1-like (LOC111052271), mRNA
LOC111049240	-1.96083	1.86556e-14	down	chymotrypsin-2-like (LOC111049240), mRNA
LOC111055338	-1.52117	2.06148e-14	down	cuticle protein 19-like (LOC111055338), mRNA
LOC111057397	-3.10433	2.07591e-14	down	glucose-6-phosphate isomerase-like (LOC111057397), mRNA
LOC111061653	-5.06991	2.10968e-14	down	uncharacterized LOC111061653 (LOC111061653), mRNA
LOC111051203	-1.41598	3.16065e-14	down	heat shock factor 2-binding protein-like (LOC111051203), transcript variant X2, mRNA; heat shock factor 2-binding protein-like (LOC111051203), transcript variant X1, mRNA
LOC111057675	-1.51636	3.34911e-14	down	uncharacterized LOC111057675 (LOC111057675), partial mRNA
LOC111058938	-1.93218	4.28461e-14	down	uncharacterized LOC111058938 (LOC111058938), mRNA
LOC111044782	-1.48346	4.64843e-14	down	pro-resilin-like (LOC111044782), transcript variant X2, mRNA; pro-resilin-like (LOC111044782), transcript variant X1, mRNA
LOC111055725	-1.9525	4.86411e-14	down	anionic trypsin-2-like (LOC111055725), transcript variant X1, mRNA; anionic trypsin-2-like (LOC111055725), transcript variant X2, mRNA
LOC111047673	-1.91541	7.23475e-14	down	uncharacterized protein DDB_G0290685-like (LOC111047673), mRNA
LOC111051820	-2.20811	7.55413e-14	down	PTS-dependent dihydroxyacetone kinase 1, dihydroxyacetone-binding subunit DhaK-like (LOC111051820), mRNA
LOC111053935	-1.6061	8.14499e-14	down	uncharacterized LOC111053935 (LOC111053935), mRNA
LOC111049942	-2.8987	8.50884e-14	down	CDK5 regulatory subunit-associated protein 2-like (LOC111049942), transcript variant X2, mRNA; CDK5 regulatory subunit-associated protein 2-like (LOC111049942), transcript variant X1, mRNA
LOC111048913	-1.76882	8.69943e-14	down	putative uncharacterized protein DDB_G0286901 (LOC111048913), transcript variant X2, mRNA; putative uncharacterized protein DDB_G0286901 (LOC111048913), transcript variant X1, mRNA; putative uncharacterized protein DDB_G0286901 (LOC111048913), transcript variant X3, mRNA
LOC111047715	-1.83497	9.06807e-14	down	uncharacterized LOC111047715 (LOC111047715), transcript variant X2, misc_RNA; uncharacterized LOC111047715 (LOC111047715), transcript variant X1, mRNA
LOC111051924	-1.55071	9.59741e-14	down	neurofilament medium polypeptide-like (LOC111051924), mRNA
LOC111049918	-1.1185	9.77752e-14	down	thymidine phosphorylase-like (LOC111049918), transcript variant X2, mRNA; thymidine phosphorylase-like (LOC111049918), transcript variant X3, mRNA; thymidine phosphorylase-like (LOC111049918), transcript variant X1, mRNA; thymidine phosphorylase-like (LOC111049918), transcript variant X6, mRNA; thymidine phosphorylase-like (LOC111049918), transcript variant X5, mRNA; thymidine phosphorylase-like …
LOC111062136	-2.04679	1.03274e-13	down	uncharacterized LOC111062136 (LOC111062136), ncRNA
LOC111046019	-2.10898	1.13234e-13	down	uncharacterized LOC111046019 (LOC111046019), mRNA
LOC111048195	-1.61467	1.26241e-13	down	uncharacterized LOC111048195 (LOC111048195), mRNA
LOC111045329	-2.32623	1.58805e-13	down	pancreatic triacylglycerol lipase-like (LOC111045329), partial mRNA
LOC111049251	-1.26751	1.6592e-13	down	serine proteinase stubble-like (LOC111049251), mRNA
LOC111056532	-1.49163	1.74383e-13	down	GATA zinc finger domain-containing protein 14-like (LOC111056532), mRNA
LOC111048871	-2.32217	1.86543e-13	down	cytochrome c oxidase subunit 7C, mitochondrial-like (LOC111048871), mRNA
LOC111053149	-3.02932	2.57146e-13	down	uncharacterized LOC111053149 (LOC111053149), mRNA
LOC111054024	-1.14625	2.72314e-13	down	ETS homologous factor-like (LOC111054024), transcript variant X1, mRNA; ETS homologous factor-like (LOC111054024), transcript variant X3, mRNA; ETS homologous factor-like (LOC111054024), transcript variant X2, mRNA
LOC111045765	-1.27219	2.76596e-13	down	serine protease easter-like (LOC111045765), mRNA
LOC111049146	-1.75796	3.3532e-13	down	2-oxoglutarate dehydrogenase, mitochondrial-like (LOC111049146), transcript variant X1, mRNA; 2-oxoglutarate dehydrogenase, mitochondrial-like (LOC111049146), transcript variant X2, mRNA
LOC111052576	-1.51722	4.06488e-13	down	peroxidase-like (LOC111052576), mRNA
LOC111052404	-1.9271	4.89572e-13	down	protein IFH1-like (LOC111052404), mRNA
LOC111052134	-1.48225	5.7572e-13	down	isocitrate dehydrogenase [NAD] subunit 1, mitochondrial-like (LOC111052134), mRNA
LOC111047883	-1.12727	8.69979e-13	down	uncharacterized LOC111047883 (LOC111047883), mRNA
LOC111047871	-1.01108	8.90132e-13	down	venom protease-like (LOC111047871), mRNA
LOC111051693	-1.46503	8.96971e-13	down	endocuticle structural glycoprotein SgAbd-1-like (LOC111051693), mRNA
LOC111047180	-2.27323	1.01295e-12	down	leucine-rich repeat-containing protein 27-like (LOC111047180), mRNA
LOC111055086	-1.94097	1.01617e-12	down	zinc finger MYND domain-containing protein 10-like (LOC111055086), mRNA
LOC111062472	-1.58423	1.1966e-12	down	50 kDa hatching enzyme-like (LOC111062472), partial mRNA
LOC111058301	-1.20984	1.21929e-12	down	alcohol dehydrogenase [NADP(+)] B-like (LOC111058301), mRNA
LOC111057114	-2.36666	1.37796e-12	down	peroxiredoxin-like (LOC111057114), partial mRNA
LOC111054254	-2.69906	1.40172e-12	down	radial spoke head protein 6 homolog A-like (LOC111054254), mRNA
LOC111059338	-1.82867	1.45687e-12	down	V-type proton ATPase subunit d-like (LOC111059338), mRNA
LOC111060417	-1.90146	1.4966e-12	down	neuropeptide F receptor-like (LOC111060417), partial mRNA
LOC111045775	-1.32566	1.68911e-12	down	serine protease easter-like (LOC111045775), mRNA
LOC111046377	-1.44194	1.93841e-12	down	C-Myc-binding protein homolog (LOC111046377), mRNA
LOC111054704	-1.91418	1.97521e-12	down	proteoglycan 4-like (LOC111054704), mRNA
LOC111049949	-2.47231	2.01258e-12	down	uncharacterized LOC111049949 (LOC111049949), transcript variant X1, mRNA; uncharacterized LOC111049949 (LOC111049949), transcript variant X2, mRNA
LOC111052007	-2.47609	2.10206e-12	down	zinc metalloproteinase nas-13-like (LOC111052007), mRNA
LOC111053052	-2.89834	2.62968e-12	down	uncharacterized LOC111053052 (LOC111053052), mRNA
LOC111046264	-2.51096	2.69037e-12	down	pollen-specific leucine-rich repeat extensin-like protein 1 (LOC111046264), mRNA
LOC111061861	-2.48484	3.03574e-12	down	uncharacterized LOC111061861 (LOC111061861), transcript variant X1, mRNA; uncharacterized LOC111061861 (LOC111061861), transcript variant X2, mRNA
LOC111050959	-1.28916	3.19539e-12	down	uncharacterized LOC111050959 (LOC111050959), mRNA
LOC111062636	-1.43242	3.67251e-12	down	troponin C-like (LOC111062636), mRNA
LOC111044843	-1.13445	4.16292e-12	down	mucin-2-like (LOC111044843), mRNA
LOC111043594	-2.64154	4.32533e-12	down	uncharacterized LOC111043594 (LOC111043594), mRNA
LOC111055124	-1.8899	4.59715e-12	down	uncharacterized LOC111055124 (LOC111055124), mRNA
LOC111056355	-1.49659	5.37496e-12	down	shematrin-like protein 1 (LOC111056355), transcript variant X1, mRNA; shematrin-like protein 1 (LOC111056355), transcript variant X2, mRNA
LOC111053645	-2.13003	5.52742e-12	down	uncharacterized LOC111053645 (LOC111053645), mRNA
LOC111057961	-1.19826	7.16551e-12	down	uncharacterized LOC111057961 (LOC111057961), mRNA
LOC111063381	-2.43384	7.1708e-12	down	cilia- and flagella-associated protein 97-like (LOC111063381), mRNA
LOC111050948	-1.21071	7.18553e-12	down	nuclear factor interleukin-3-regulated protein-like (LOC111050948), mRNA
LOC111051628	-1.56557	7.93849e-12	down	uncharacterized LOC111051628 (LOC111051628), ncRNA
LOC111051600	-1.37204	9.69701e-12	down	uncharacterized LOC111051600 (LOC111051600), mRNA
LOC111048587	-2.73143	9.83504e-12	down	probable tubulin polyglutamylase TTLL1 (LOC111048587), transcript variant X1, mRNA; probable tubulin polyglutamylase TTLL1 (LOC111048587), transcript variant X2, mRNA
LOC111048424	-1.96352	1.07885e-11	down	33 kDa inner dynein arm light chain, axonemal (LOC111048424), mRNA
LOC111055453	-2.87144	1.09047e-11	down	uncharacterized LOC111055453 (LOC111055453), transcript variant X1, mRNA; uncharacterized LOC111055453 (LOC111055453), transcript variant X2, mRNA
LOC111047953	-1.2958	1.12811e-11	down	dynein heavy chain 7, axonemal-like (LOC111047953), mRNA
LOC111052739	-2.30944	1.14059e-11	down	sodium-dependent nutrient amino acid transporter 1-like (LOC111052739), mRNA
LOC111059372	-1.03883	1.20937e-11	down	protein obstructor-E (LOC111059372), mRNA
LOC111046352	-1.22299	1.30827e-11	down	orcokinin peptides type A-like (LOC111046352), mRNA
LOC111055171	-1.97627	1.31357e-11	down	aldose 1-epimerase-like (LOC111055171), mRNA
LOC111044168	-3.87837	1.49874e-11	down	sperm flagellar protein 2-like (LOC111044168), mRNA
LOC111049501	-2.29647	1.50458e-11	down	chymotrypsin-1-like (LOC111049501), mRNA
LOC111049631	-1.98262	1.60026e-11	down	uncharacterized LOC111049631 (LOC111049631), mRNA
LOC111047473	-1.65983	1.62444e-11	down	growth hormone-inducible transmembrane protein-like (LOC111047473), mRNA
LOC111049767	-2.64848	1.79973e-11	down	fructose-bisphosphate aldolase-like (LOC111049767), partial mRNA
LOC111048519	-3.19937	1.98004e-11	down	glycine-rich cell wall structural protein-like (LOC111048519), transcript variant X2, mRNA; glycine-rich cell wall structural protein-like (LOC111048519), transcript variant X1, mRNA
LOC111063309	-2.74668	2.19406e-11	down	girdin-like (LOC111063309), mRNA
LOC111061930	-2.28269	2.537e-11	down	UPF0193 protein EVG1 (LOC111061930), mRNA
LOC111056740	-1.96066	2.70876e-11	down	dual specificity protein phosphatase CDC14A-like (LOC111056740), mRNA
LOC111057043	-2.34989	2.82651e-11	down	facilitated trehalose transporter Tret1-like (LOC111057043), mRNA
LOC111044492	-2.05807	3.27409e-11	down	E3 ubiquitin-protein ligase TRAIP-like (LOC111044492), mRNA
LOC111053793	-3.83225	3.4774e-11	down	uncharacterized LOC111053793 (LOC111053793), mRNA
LOC111048564	-2.49446	3.99126e-11	down	uncharacterized LOC111048564 (LOC111048564), mRNA
LOC111049254	-1.24003	4.0101e-11	down	serine protease 7-like (LOC111049254), mRNA
LOC111052456	-3.95923	4.02409e-11	down	uncharacterized LOC111052456 (LOC111052456), transcript variant X2, mRNA; uncharacterized LOC111052456 (LOC111052456), transcript variant X1, mRNA
LOC111055953	-1.20104	4.14587e-11	down	CUGBP Elav-like family member 1 (LOC111055953), mRNA
LOC111061539	-2.05376	4.25863e-11	down	uncharacterized LOC111061539 (LOC111061539), mRNA
LOC111062839	-1.81855	5.96491e-11	down	uncharacterized LOC111062839 (LOC111062839), partial mRNA
LOC111043413	-2.3991	6.59895e-11	down	pyrokinin-1 receptor-like (LOC111043413), mRNA
LOC111048730	-12.0461	6.79926e-11	down	protein CLP1 homolog (LOC111048730), mRNA
LOC111044861	-1.85834	7.32134e-11	down	uncharacterized LOC111044861 (LOC111044861), mRNA
LOC111058189	-3.32584	7.69336e-11	down	dynein light chain roadblock-type 2-like (LOC111058189), mRNA
LOC111062740	-1.98396	7.72717e-11	down	uncharacterized LOC111062740 (LOC111062740), partial mRNA
LOC111060703	-1.07272	8.16976e-11	down	uncharacterized LOC111060703 (LOC111060703), mRNA
LOC111052198	-2.76271	8.76475e-11	down	uncharacterized LOC111052198 (LOC111052198), ncRNA
LOC111054391	-3.4854	1.30326e-10	down	uncharacterized LOC111054391 (LOC111054391), mRNA
LOC111056265	-1.76095	1.35802e-10	down	very-long-chain 3-oxoacyl-CoA reductase-like (LOC111056265), mRNA
LOC111060628	-2.1585	1.51296e-10	down	uncharacterized LOC111060628 (LOC111060628), mRNA
LOC111049389	-1.83238	1.63812e-10	down	protein PFC0760c-like (LOC111049389), mRNA
LOC111054907	-1.25854	1.75589e-10	down	beta-1,3-glucan-binding protein-like (LOC111054907), mRNA
LOC111051219	-2.11203	2.01524e-10	down	testis-specific serine/threonine-protein kinase 1-like (LOC111051219), transcript variant X1, mRNA; testis-specific serine/threonine-protein kinase 1-like (LOC111051219), transcript variant X2, mRNA
LOC111053936	-2.4866	2.4149e-10	down	serine/threonine-protein phosphatase PP1-like (LOC111053936), transcript variant X3, mRNA; serine/threonine-protein phosphatase PP1-like (LOC111053936), transcript variant X2, mRNA; serine/threonine-protein phosphatase PP1-like (LOC111053936), transcript variant X1, mRNA
LOC111063942	-2.49404	2.49023e-10	down	uncharacterized LOC111063942 (LOC111063942), mRNA
LOC111043728	-1.25984	2.90562e-10	down	tubulin polyglutamylase complex subunit 2 (LOC111043728), transcript variant X2, mRNA; tubulin polyglutamylase complex subunit 2 (LOC111043728), transcript variant X1, mRNA
LOC111060914	-1.37399	2.93545e-10	down	uncharacterized LOC111060914 (LOC111060914), mRNA
LOC111045248	-1.49545	3.16743e-10	down	uncharacterized LOC111045248 (LOC111045248), mRNA
LOC111049644	-3.48667	3.34043e-10	down	dephospho-CoA kinase domain-containing protein-like (LOC111049644), mRNA
LOC111061294	-2.4856	3.54165e-10	down	thioredoxin reductase 1, cytoplasmic-like (LOC111061294), mRNA
LOC111062693	-4.49647	3.82342e-10	down	uncharacterized LOC111062693 (LOC111062693), mRNA
LOC111047163	-1.50079	3.93254e-10	down	uncharacterized LOC111047163 (LOC111047163), mRNA
LOC111058751	-2.3055	4.12968e-10	down	pseudouridine-5'-phosphatase-like (LOC111058751), mRNA
LOC111060984	-1.146	4.67554e-10	down	G1/S-specific cyclin CCN1-like (LOC111060984), mRNA
LOC111053276	-1.20049	4.9121e-10	down	regucalcin-like (LOC111053276), mRNA
LOC111054111	-3.01692	5.09679e-10	down	probable ubiquitin-conjugating enzyme E2 C (LOC111054111), mRNA
LOC111049721	-1.3234	5.3669e-10	down	tumor necrosis factor receptor superfamily member 25-like (LOC111049721), partial mRNA
LOC111043308	-3.71405	6.17955e-10	down	ABC transporter C family member 12-like (LOC111043308), transcript variant X1, mRNA; ABC transporter C family member 12-like (LOC111043308), transcript variant X2, mRNA
LOC111060919	-2.18967	6.20546e-10	down	uncharacterized LOC111060919 (LOC111060919), mRNA
LOC111043797	-1.25098	6.24275e-10	down	pyruvate kinase-like (LOC111043797), mRNA
LOC111051109	-1.3015	6.30844e-10	down	neprilysin-2-like (LOC111051109), mRNA
LOC111050955	-1.86402	6.47356e-10	down	peroxiredoxin-2-like (LOC111050955), transcript variant X2, mRNA; peroxiredoxin-2-like (LOC111050955), transcript variant X1, mRNA
LOC111044113	-2.48723	6.70066e-10	down	uncharacterized LOC111044113 (LOC111044113), partial mRNA
LOC111049250	-1.66553	6.7775e-10	down	carbonic anhydrase 1-like (LOC111049250), mRNA
LOC111056180	-2.31574	7.16062e-10	down	uncharacterized LOC111056180 (LOC111056180), mRNA
LOC111062945	-1.27175	9.42546e-10	down	cuticle protein 19-like (LOC111062945), partial mRNA
LOC111054769	-1.04645	1.00668e-09	down	protein msta-like (LOC111054769), transcript variant X2, mRNA; protein msta-like (LOC111054769), transcript variant X1, mRNA
LOC111055681	-2.08991	1.03094e-09	down	IQ and ubiquitin-like domain-containing protein (LOC111055681), mRNA
LOC111051778	-2.05537	1.07041e-09	down	uncharacterized LOC111051778 (LOC111051778), transcript variant X2, mRNA; uncharacterized LOC111051778 (LOC111051778), transcript variant X3, mRNA; uncharacterized LOC111051778 (LOC111051778), transcript variant X1, mRNA
LOC111052861	-2.93369	1.22509e-09	down	cilia- and flagella-associated protein 206 (LOC111052861), transcript variant X1, mRNA; cilia- and flagella-associated protein 206 (LOC111052861), transcript variant X2, mRNA
LOC111048766	-1.94101	1.24938e-09	down	dynein intermediate chain 3, ciliary (LOC111048766), mRNA
LOC111062677	-1.10278	1.26947e-09	down	nuclear factor interleukin-3-regulated protein-like (LOC111062677), mRNA
LOC111050482	-1.91523	1.27237e-09	down	putative uncharacterized protein DDB_G0282133 (LOC111050482), mRNA
LOC111063015	-1.29486	1.59449e-09	down	delta-like protein 1 (LOC111063015), mRNA
LOC111044925	-1.63208	1.75513e-09	down	tektin-4 (LOC111044925), mRNA
LOC111044289	-2.1889	1.83676e-09	down	uncharacterized protein C4orf22 homolog (LOC111044289), mRNA
LOC111052010	-2.80666	1.941e-09	down	uncharacterized LOC111052010 (LOC111052010), mRNA
LOC111048607	-2.57855	2.08031e-09	down	uncharacterized LOC111048607 (LOC111048607), ncRNA
LOC111055676	-1.71239	2.08582e-09	down	malate dehydrogenase, mitochondrial-like (LOC111055676), mRNA
LOC111044804	-2.32971	2.14732e-09	down	B-cell lymphoma/leukemia 11A (LOC111044804), mRNA
LOC111059936	-2.12492	2.19885e-09	down	uncharacterized LOC111059936 (LOC111059936), mRNA
LOC111048620	-2.87921	2.57322e-09	down	pyruvate kinase-like (LOC111048620), mRNA
LOC111058034	-2.02501	2.58947e-09	down	mitochondrial import receptor subunit TOM22 homolog (LOC111058034), mRNA
LOC111046152	-1.55577	2.77597e-09	down	coiled-coil domain-containing protein 13-like (LOC111046152), mRNA
LOC111051635	-2.73296	2.91217e-09	down	tubulin glycylase 3A-like (LOC111051635), mRNA
LOC111055771	-1.61794	3.25514e-09	down	uncharacterized LOC111055771 (LOC111055771), mRNA
LOC111059782	-2.39768	3.36996e-09	down	uncharacterized LOC111059782 (LOC111059782), mRNA
LOC111063117	-1.15244	3.49363e-09	down	uncharacterized LOC111063117 (LOC111063117), mRNA
LOC111049817	-1.231	4.32926e-09	down	malate dehydrogenase-like (LOC111049817), transcript variant X1, mRNA; malate dehydrogenase-like (LOC111049817), transcript variant X2, mRNA
LOC111049515	-1.38138	5.12612e-09	down	forkhead box protein J1-like (LOC111049515), mRNA
LOC111057753	-2.33103	5.34685e-09	down	MORN repeat-containing protein 3-like (LOC111057753), mRNA
LOC111057164	-2.94956	5.58633e-09	down	venom allergen 5-like (LOC111057164), mRNA
LOC111063822	-1.92655	6.07223e-09	down	cytochrome c oxidase subunit 4 isoform 1, mitochondrial-like (LOC111063822), mRNA
LOC111056485	-1.10439	6.25668e-09	down	uncharacterized LOC111056485 (LOC111056485), mRNA
LOC111056748	-2.05688	6.27917e-09	down	dual specificity protein phosphatase CDC14C-like (LOC111056748), mRNA
LOC111060240	-1.92357	6.36973e-09	down	cilia- and flagella-associated protein 45-like (LOC111060240), mRNA
LOC111045975	-2.19716	6.6011e-09	down	uncharacterized LOC111045975 (LOC111045975), mRNA
LOC111048254	-1.73128	7.89196e-09	down	radial spoke head protein 9 homolog (LOC111048254), mRNA
LOC111043251	-1.44191	8.49255e-09	down	protein seele-like (LOC111043251), mRNA
LOC111048294	-1.41179	9.74068e-09	down	cuticle protein 19-like (LOC111048294), mRNA
LOC111055065	-2.15841	9.86775e-09	down	heat shock 70 kDa protein II-like (LOC111055065), mRNA
LOC111056195	-1.52741	1.06362e-08	down	nuclear pore complex protein DDB_G0274915-like (LOC111056195), mRNA
LOC111059459	-1.2126	1.09677e-08	down	uncharacterized LOC111059459 (LOC111059459), mRNA
LOC111046941	-1.01466	1.18625e-08	down	protein borderless (LOC111046941), mRNA
LOC111058013	-2.78877	1.21212e-08	down	dnaJ homolog subfamily B member 13-like (LOC111058013), mRNA
LOC111050548	-1.52469	1.25515e-08	down	uncharacterized LOC111050548 (LOC111050548), transcript variant X2, mRNA; uncharacterized LOC111050548 (LOC111050548), transcript variant X1, mRNA
LOC111049542	-1.80889	1.28004e-08	down	katanin p80 WD40 repeat-containing subunit B1-like (LOC111049542), mRNA
LOC111049027	-1.88724	1.3268e-08	down	uncharacterized LOC111049027 (LOC111049027), transcript variant X1, mRNA; uncharacterized LOC111049027 (LOC111049027), transcript variant X2, mRNA
LOC111054593	-2.23106	1.35341e-08	down	coiled-coil domain-containing protein 65-like (LOC111054593), mRNA
LOC111061338	-1.05355	1.35949e-08	down	protein yellow-like (LOC111061338), mRNA
LOC111045575	-2.07109	1.48477e-08	down	uncharacterized LOC111045575 (LOC111045575), ncRNA
LOC111055591	-3.4919	1.50705e-08	down	uncharacterized LOC111055591 (LOC111055591), mRNA
LOC111046667	-1.54222	1.60113e-08	down	pyruvate dehydrogenase E1 component subunit alpha type II, mitochondrial-like (LOC111046667), mRNA
LOC111051810	-1.39971	1.8493e-08	down	excitatory amino acid transporter-like (LOC111051810), mRNA
LOC111046469	-2.03516	1.89898e-08	down	uncharacterized LOC111046469 (LOC111046469), mRNA
LOC111051505	-2.4646	1.97541e-08	down	uncharacterized LOC111051505 (LOC111051505), mRNA
LOC111062201	-2.0591	2.02613e-08	down	leucine-rich repeat-containing protein 51-like (LOC111062201), mRNA
LOC111057006	-2.65757	2.0657e-08	down	uncharacterized LOC111057006 (LOC111057006), mRNA
LOC111057611	-1.96854	2.23792e-08	down	ABC transporter F family member 4-like (LOC111057611), transcript variant X1, mRNA; ABC transporter F family member 4-like (LOC111057611), transcript variant X2, mRNA
LOC111046408	-1.77664	2.30028e-08	down	tubulin alpha chain-like (LOC111046408), mRNA
LOC111052983	-1.98498	2.45542e-08	down	myosin-9-like (LOC111052983), mRNA
LOC111044822	-1.86728	2.49799e-08	down	probable cell division protein kinase ECU08_0230 (LOC111044822), mRNA
LOC111046458	-1.94781	2.59262e-08	down	uncharacterized LOC111046458 (LOC111046458), mRNA
LOC111044037	-1.64193	2.79703e-08	down	uncharacterized LOC111044037 (LOC111044037), mRNA
LOC111063147	-1.83193	2.82434e-08	down	GATA zinc finger domain-containing protein 14-like (LOC111063147), transcript variant X1, mRNA; GATA zinc finger domain-containing protein 14-like (LOC111063147), transcript variant X2, mRNA
LOC111046758	-1.53662	2.84815e-08	down	cilia- and flagella-associated protein 47-like (LOC111046758), mRNA
LOC111054869	-1.39526	2.94454e-08	down	insulin-like growth factor 2 mRNA-binding protein 2 (LOC111054869), mRNA
LOC111056847	-2.45725	3.01917e-08	down	troponin T-like (LOC111056847), mRNA
LOC111043567	-2.21131	3.12881e-08	down	protein yellow-like (LOC111043567), mRNA
LOC111056489	-3.44961	3.2693e-08	down	dynein regulatory complex subunit 7-like (LOC111056489), mRNA
LOC111058672	-2.05066	3.30257e-08	down	uncharacterized LOC111058672 (LOC111058672), transcript variant X2, mRNA; uncharacterized LOC111058672 (LOC111058672), transcript variant X3, mRNA; uncharacterized LOC111058672 (LOC111058672), transcript variant X1, mRNA
LOC111052089	-2.07777	3.38534e-08	down	uncharacterized LOC111052089 (LOC111052089), mRNA
LOC111043606	-1.41071	3.43181e-08	down	mitochondrial dicarboxylate carrier-like (LOC111043606), transcript variant X3, mRNA; mitochondrial dicarboxylate carrier-like (LOC111043606), transcript variant X1, mRNA; mitochondrial dicarboxylate carrier-like (LOC111043606), transcript variant X2, mRNA
LOC111055584	-1.87498	3.50569e-08	down	peptide transporter 3-like (LOC111055584), mRNA
LOC111048148	-2.03866	3.57785e-08	down	uncharacterized LOC111048148 (LOC111048148), mRNA
LOC111057926	-2.25595	3.63127e-08	down	uncharacterized LOC111057926 (LOC111057926), mRNA
LOC111046317	-2.56681	3.64722e-08	down	leucine-rich repeat-containing protein 40-like (LOC111046317), mRNA
LOC111046992	-2.06241	3.68582e-08	down	probable phosphoglycerate kinase (LOC111046992), mRNA
LOC111047905	-2.80642	3.99504e-08	down	uncharacterized protein DDB_G0283697-like (LOC111047905), mRNA
LOC111046938	-2.07754	4.08752e-08	down	uncharacterized LOC111046938 (LOC111046938), mRNA
LOC111048852	-2.47565	4.15001e-08	down	uncharacterized LOC111048852 (LOC111048852), mRNA
LOC111048410	-3.01416	4.29047e-08	down	protein pleiotropic regulatory locus 1-like (LOC111048410), mRNA
LOC111059164	-2.11133	4.71853e-08	down	EF-hand domain-containing family member C2-like (LOC111059164), mRNA
LOC111056679	-2.25149	4.95027e-08	down	Down syndrome cell adhesion molecule-like protein Dscam2 (LOC111056679), mRNA
LOC111049906	-1.17474	5.23714e-08	down	uncharacterized LOC111049906 (LOC111049906), mRNA
LOC111054631	-1.02565	5.63122e-08	down	DNA-binding protein D-ETS-4 (LOC111054631), transcript variant X3, mRNA; DNA-binding protein D-ETS-4 (LOC111054631), transcript variant X2, mRNA; DNA-binding protein D-ETS-4 (LOC111054631), transcript variant X1, mRNA
LOC111054543	-2.4137	6.2626e-08	down	uncharacterized LOC111054543 (LOC111054543), mRNA
LOC111044599	-1.50582	6.66284e-08	down	carotenoid isomerooxygenase-like (LOC111044599), mRNA
LOC111057244	-1.1387	6.75551e-08	down	general odorant-binding protein 70 (LOC111057244), mRNA
LOC111054272	-1.09327	6.86184e-08	down	dual specificity tyrosine-phosphorylation-regulated kinase 2 (LOC111054272), transcript variant X7, mRNA; dual specificity tyrosine-phosphorylation-regulated kinase 2 (LOC111054272), transcript variant X2, mRNA; dual specificity tyrosine-phosphorylation-regulated kinase 2 (LOC111054272), transcript variant X1, mRNA; dual specificity tyrosine-phosphorylation-regulated kinase 2 (LOC111054272), tran…
LOC111052159	-3.32523	6.96864e-08	down	uncharacterized LOC111052159 (LOC111052159), mRNA
LOC111059883	-2.52005	7.16023e-08	down	putative uncharacterized protein DDB_G0282133 (LOC111059883), mRNA
LOC111060643	-1.02591	7.59964e-08	down	uncharacterized LOC111060643 (LOC111060643), transcript variant X1, ncRNA; uncharacterized LOC111060643 (LOC111060643), transcript variant X2, ncRNA
LOC111049678	-2.57636	7.8587e-08	down	pyruvate kinase-like (LOC111049678), mRNA
LOC111048160	-1.83795	8.42605e-08	down	endochitinase A-like (LOC111048160), mRNA
LOC111048876	-1.72801	8.51801e-08	down	protein CASC1-like (LOC111048876), transcript variant X1, mRNA; protein CASC1-like (LOC111048876), transcript variant X2, mRNA
LOC111057908	-2.73677	8.78877e-08	down	hormonally up-regulated neu tumor-associated kinase-like (LOC111057908), mRNA
LOC111044070	-1.26455	9.37261e-08	down	putative serine protease K12H4.7 (LOC111044070), mRNA
LOC111058036	-1.86182	1.05153e-07	down	mitochondrial import receptor subunit TOM22 homolog (LOC111058036), mRNA
LOC111058602	-2.5944	1.07971e-07	down	sialin-like (LOC111058602), mRNA
LOC111047324	-2.92417	1.13268e-07	down	uncharacterized LOC111047324 (LOC111047324), mRNA
LOC111054908	-2.47968	1.14243e-07	down	mitoferrin-like (LOC111054908), mRNA
LOC111054199	-1.63192	1.14439e-07	down	glycine-rich protein GWK-like (LOC111054199), mRNA
LOC111049257	-1.17885	1.14743e-07	down	uncharacterized LOC111049257 (LOC111049257), transcript variant X1, ncRNA; uncharacterized LOC111049257 (LOC111049257), transcript variant X2, ncRNA
LOC111052567	-3.8717	1.16184e-07	down	uncharacterized LOC111052567 (LOC111052567), mRNA
LOC111057932	-1.94425	1.16453e-07	down	potassium voltage-gated channel protein Shab-like (LOC111057932), partial mRNA
LOC111049972	-2.75343	1.23859e-07	down	uncharacterized LOC111049972 (LOC111049972), mRNA
LOC111053715	-1.22589	1.26647e-07	down	uncharacterized LOC111053715 (LOC111053715), mRNA
LOC111057280	-2.1694	1.28028e-07	down	thrombospondin type-1 domain-containing protein 7B-like (LOC111057280), mRNA
LOC111060927	-1.67874	1.43664e-07	down	serine protease snake-like (LOC111060927), mRNA
LOC111053779	-1.15003	1.44935e-07	down	transmembrane and TPR repeat-containing protein CG4341-like (LOC111053779), mRNA
LOC111051114	-1.39947	1.55957e-07	down	uncharacterized LOC111051114 (LOC111051114), mRNA
LOC111047030	-1.64986	1.79345e-07	down	cilia- and flagella-associated protein 20-like (LOC111047030), mRNA
LOC111056317	-2.14799	1.85314e-07	down	protein FAM136A-like (LOC111056317), transcript variant X2, mRNA; protein FAM136A-like (LOC111056317), transcript variant X1, mRNA
LOC111050693	-2.13687	1.8775e-07	down	uncharacterized LOC111050693 (LOC111050693), mRNA
LOC111057948	-1.72269	2.10324e-07	down	L-lactate dehydrogenase A chain-like (LOC111057948), mRNA
LOC111045262	-2.02261	2.15708e-07	down	programmed cell death protein 6 (LOC111045262), mRNA
LOC111053180	-1.29901	2.22604e-07	down	RIB43A-like with coiled-coils protein 2 (LOC111053180), mRNA
LOC111063010	-13.4855	2.23916e-07	down	protein enabled homolog (LOC111063010), partial mRNA
LOC111045206	-2.79937	2.72056e-07	down	glycine-rich cell wall structural protein-like (LOC111045206), mRNA
LOC111046417	-2.2376	2.84246e-07	down	tyramine receptor 1 (LOC111046417), mRNA
LOC111061702	-1.06539	3.10365e-07	down	tektin-2 (LOC111061702), mRNA
LOC111057771	-1.71832	3.34508e-07	down	tubulin alpha-3 chain-like (LOC111057771), mRNA
LOC111048018	-1.4959	3.48944e-07	down	modular serine protease-like (LOC111048018), mRNA
LOC111049290	-1.74199	3.62589e-07	down	PI-PLC X domain-containing protein 2-like (LOC111049290), transcript variant X1, mRNA; PI-PLC X domain-containing protein 2-like (LOC111049290), transcript variant X3, mRNA; PI-PLC X domain-containing protein 2-like (LOC111049290), transcript variant X2, mRNA
LOC111053504	-3.06833	3.62665e-07	down	uncharacterized LOC111053504 (LOC111053504), mRNA
LOC111049091	-1.34882	3.75541e-07	down	transmembrane and TPR repeat-containing protein CG4341-like (LOC111049091), mRNA
LOC111062663	-3.88108	3.77956e-07	down	sodium channel protein Nach-like (LOC111062663), mRNA
LOC111047096	-1.48695	3.92803e-07	down	potassium channel KOR1-like (LOC111047096), transcript variant X1, mRNA; potassium channel KOR1-like (LOC111047096), transcript variant X2, mRNA; potassium channel KOR1-like (LOC111047096), transcript variant X4, mRNA; potassium channel KOR1-like (LOC111047096), transcript variant X3, mRNA
LOC111056702	-2.02395	4.23973e-07	down	uncharacterized LOC111056702 (LOC111056702), mRNA
LOC111046910	-2.04353	4.32288e-07	down	uncharacterized LOC111046910 (LOC111046910), transcript variant X2, mRNA; uncharacterized LOC111046910 (LOC111046910), transcript variant X3, mRNA; uncharacterized LOC111046910 (LOC111046910), transcript variant X4, mRNA; uncharacterized LOC111046910 (LOC111046910), transcript variant X1, mRNA
LOC111052109	-1.16832	4.37256e-07	down	uncharacterized LOC111052109 (LOC111052109), mRNA
LOC111062395	-1.22527	4.4834e-07	down	pyruvate dehydrogenase E1 component subunit beta, mitochondrial-like (LOC111062395), mRNA
LOC111055668	-1.94347	4.61296e-07	down	uncharacterized LOC111055668 (LOC111055668), transcript variant X2, mRNA; uncharacterized LOC111055668 (LOC111055668), transcript variant X1, mRNA
LOC111043524	-1.41388	4.72579e-07	down	uncharacterized LOC111043524 (LOC111043524), mRNA
LOC111064236	-1.19693	5.49279e-07	down	uncharacterized LOC111064236 (LOC111064236), transcript variant X2, mRNA; uncharacterized LOC111064236 (LOC111064236), transcript variant X1, mRNA
LOC111063181	-1.43138	5.54829e-07	down	facilitated trehalose transporter Tret1-like (LOC111063181), mRNA
LOC111048119	-1.91731	5.90627e-07	down	uncharacterized LOC111048119 (LOC111048119), mRNA
LOC111055046	-3.13552	6.17465e-07	down	uncharacterized LOC111055046 (LOC111055046), mRNA
LOC111046126	-2.22698	7.73576e-07	down	uncharacterized LOC111046126 (LOC111046126), mRNA
LOC111051732	-1.04562	7.91458e-07	down	regucalcin-like (LOC111051732), mRNA
LOC111051303	-1.75114	9.46586e-07	down	uncharacterized LOC111051303 (LOC111051303), partial mRNA
LOC111049178	-2.9492	1.02679e-06	down	uncharacterized LOC111049178 (LOC111049178), mRNA
LOC111052961	-1.8811	1.03697e-06	down	trypsin-like (LOC111052961), mRNA
LOC111044952	-2.48817	1.23634e-06	down	keratin, type I cytoskeletal 9-like (LOC111044952), transcript variant X1, mRNA; keratin, type I cytoskeletal 9-like (LOC111044952), transcript variant X2, mRNA; keratin, type I cytoskeletal 9-like (LOC111044952), transcript variant X3, mRNA
LOC111056646	-2.06486	1.31943e-06	down	uncharacterized LOC111056646 (LOC111056646), mRNA
LOC111062283	-1.42281	1.3622e-06	down	prostasin-like (LOC111062283), mRNA
LOC111054842	-1.04903	1.45342e-06	down	uncharacterized LOC111054842 (LOC111054842), mRNA
LOC111063205	-1.99076	1.51447e-06	down	nardilysin-like (LOC111063205), mRNA
LOC111056492	-1.3026	1.73321e-06	down	pupal cuticle protein C1B-like (LOC111056492), mRNA
LOC111047563	-2.30754	1.74143e-06	down	kinesin-II 85 kDa subunit-like (LOC111047563), mRNA
LOC111050885	-1.43229	1.76948e-06	down	dynein intermediate chain 2, ciliary (LOC111050885), transcript variant X2, mRNA; dynein intermediate chain 2, ciliary (LOC111050885), transcript variant X3, mRNA; dynein intermediate chain 2, ciliary (LOC111050885), transcript variant X1, mRNA
LOC111055385	-1.03519	1.82295e-06	down	tektin-2-like (LOC111055385), mRNA
LOC111053662	-2.42785	2.41781e-06	down	neuropeptide F receptor-like (LOC111053662), partial mRNA
LOC111056219	-1.80469	2.53364e-06	down	radial spoke head protein 3 homolog B-like (LOC111056219), mRNA
LOC111051795	-1.34583	2.59871e-06	down	U1 small nuclear ribonucleoprotein 70 kDa-like (LOC111051795), mRNA
LOC111048290	-1.02407	2.7501e-06	down	uncharacterized LOC111048290 (LOC111048290), mRNA
LOC111043476	-2.42077	2.7687e-06	down	tubulin alpha-4 chain-like (LOC111043476), mRNA
LOC111062856	-1.88806	2.95754e-06	down	cytochrome b5 domain-containing protein 1 (LOC111062856), mRNA
LOC111046912	-1.87195	3.05662e-06	down	uncharacterized LOC111046912 (LOC111046912), transcript variant X1, mRNA; uncharacterized LOC111046912 (LOC111046912), transcript variant X2, mRNA
LOC111052199	-1.31121	3.22566e-06	down	uncharacterized LOC111052199 (LOC111052199), ncRNA
LOC111062761	-3.86874	3.30891e-06	down	uncharacterized LOC111062761 (LOC111062761), transcript variant X1, mRNA; uncharacterized LOC111062761 (LOC111062761), transcript variant X4, mRNA; uncharacterized LOC111062761 (LOC111062761), transcript variant X3, mRNA; uncharacterized LOC111062761 (LOC111062761), transcript variant X2, mRNA; uncharacterized LOC111062761 (LOC111062761), transcript variant X5, mRNA
LOC111060226	-2.15342	3.52016e-06	down	WAS/WASL-interacting protein family member 2 (LOC111060226), transcript variant X2, mRNA; WAS/WASL-interacting protein family member 2 (LOC111060226), transcript variant X3, mRNA; WAS/WASL-interacting protein family member 2 (LOC111060226), transcript variant X1, mRNA; WAS/WASL-interacting protein family member 2 (LOC111060226), transcript variant X4, mRNA
LOC111053010	-1.30916	3.63014e-06	down	suppressor of lurcher protein 1-like (LOC111053010), mRNA
LOC111056601	-1.49741	3.80951e-06	down	uncharacterized LOC111056601 (LOC111056601), transcript variant X1, mRNA; uncharacterized LOC111056601 (LOC111056601), transcript variant X2, mRNA
LOC111049928	-2.27327	4.09912e-06	down	pyruvate kinase-like (LOC111049928), mRNA
LOC111061099	-2.08551	4.9781e-06	down	uncharacterized LOC111061099 (LOC111061099), ncRNA
LOC111054885	-1.54339	5.06239e-06	down	uncharacterized LOC111054885 (LOC111054885), transcript variant X1, mRNA; uncharacterized LOC111054885 (LOC111054885), transcript variant X2, mRNA
LOC111057361	-1.1727	5.12241e-06	down	pro-resilin-like (LOC111057361), partial mRNA
LOC111059118	-2.15981	5.22208e-06	down	protein starmaker-like (LOC111059118), mRNA
LOC111054046	-1.19669	6.00931e-06	down	uncharacterized LOC111054046 (LOC111054046), mRNA
LOC111049565	-2.23158	6.35775e-06	down	L-lactate dehydrogenase-like (LOC111049565), mRNA
LOC111063497	-1.39059	6.84343e-06	down	uncharacterized LOC111063497 (LOC111063497), mRNA
LOC111061658	-1.37864	7.05291e-06	down	uncharacterized LOC111061658 (LOC111061658), transcript variant X2, mRNA; uncharacterized LOC111061658 (LOC111061658), transcript variant X1, mRNA; uncharacterized LOC111061658 (LOC111061658), transcript variant X3, mRNA; uncharacterized LOC111061658 (LOC111061658), transcript variant X4, mRNA
LOC111060464	-1.22619	7.11815e-06	down	very-long-chain 3-oxoacyl-CoA reductase-like (LOC111060464), mRNA
LOC111051481	-2.18686	7.23645e-06	down	uncharacterized LOC111051481 (LOC111051481), partial mRNA
LOC111050868	-1.10977	7.77034e-06	down	uncharacterized LOC111050868 (LOC111050868), mRNA
LOC111052868	-1.03667	7.91849e-06	down	putative uncharacterized protein DDB_G0282133 (LOC111052868), mRNA
LOC111047512	-1.25324	8.22023e-06	down	uncharacterized LOC111047512 (LOC111047512), mRNA
LOC111043803	-2.0319	8.5099e-06	down	uncharacterized LOC111043803 (LOC111043803), mRNA
LOC111052647	-1.1012	8.93911e-06	down	uncharacterized LOC111052647 (LOC111052647), ncRNA
LOC111057930	-1.61926	9.01249e-06	down	tctex1 domain-containing protein 1-A (LOC111057930), transcript variant X2, mRNA; tctex1 domain-containing protein 1-A (LOC111057930), transcript variant X1, mRNA; tctex1 domain-containing protein 1-A (LOC111057930), transcript variant X3, mRNA
LOC111043286	-1.01528	9.02118e-06	down	serine protease easter-like (LOC111043286), mRNA
LOC111051418	-1.32025	9.06515e-06	down	uveal autoantigen with coiled-coil domains and ankyrin repeats protein-like (LOC111051418), mRNA
LOC111046544	-1.03601	9.13312e-06	down	pro-resilin-like (LOC111046544), mRNA
LOC111051074	-1.6578	9.71981e-06	down	uncharacterized LOC111051074 (LOC111051074), mRNA
LOC111047429	-1.38833	9.82191e-06	down	uncharacterized LOC111047429 (LOC111047429), mRNA
LOC111050461	-1.62979	1.00543e-05	down	uncharacterized LOC111050461 (LOC111050461), transcript variant X2, misc_RNA; uncharacterized LOC111050461 (LOC111050461), transcript variant X1, mRNA
LOC111062259	-1.24123	1.02876e-05	down	centrosomal protein of 131 kDa (LOC111062259), transcript variant X1, mRNA; centrosomal protein of 131 kDa (LOC111062259), transcript variant X4, mRNA; centrosomal protein of 131 kDa (LOC111062259), transcript variant X3, mRNA; centrosomal protein of 131 kDa (LOC111062259), transcript variant X2, mRNA
LOC111051689	-1.09634	1.02954e-05	down	uncharacterized LOC111051689 (LOC111051689), mRNA
LOC111057773	-1.13635	1.05829e-05	down	facilitated trehalose transporter Tret1-2 homolog (LOC111057773), mRNA
LOC111044680	-1.58023	1.12388e-05	down	uncharacterized LOC111044680 (LOC111044680), ncRNA
LOC111057799	-1.28223	1.15957e-05	down	protein msta-like (LOC111057799), partial mRNA
LOC111064329	-2.07589	1.24589e-05	down	uncharacterized LOC111064329 (LOC111064329), mRNA
LOC111043711	-1.35773	1.25726e-05	down	plasma membrane calcium-transporting ATPase 4-like (LOC111043711), mRNA
LOC111059366	-1.15238	1.33551e-05	down	larval/pupal cuticle protein H1C-like (LOC111059366), mRNA
LOC111049535	-1.42104	1.33841e-05	down	uncharacterized LOC111049535 (LOC111049535), mRNA
LOC111062394	-1.09025	1.34905e-05	down	putative serine protease K12H4.7 (LOC111062394), mRNA
LOC111054200	-1.59581	1.364e-05	down	uncharacterized LOC111054200 (LOC111054200), mRNA
LOC111060521	-2.80042	1.38914e-05	down	fructose-bisphosphate aldolase-like (LOC111060521), transcript variant X1, mRNA; fructose-bisphosphate aldolase-like (LOC111060521), transcript variant X2, mRNA
LOC111060906	-1.0167	1.41617e-05	down	uncharacterized LOC111060906 (LOC111060906), ncRNA
LOC111045191	-1.89003	1.42581e-05	down	uncharacterized LOC111045191 (LOC111045191), transcript variant X2, mRNA; uncharacterized LOC111045191 (LOC111045191), transcript variant X1, mRNA; uncharacterized LOC111045191 (LOC111045191), transcript variant X3, mRNA; uncharacterized LOC111045191 (LOC111045191), transcript variant X4, mRNA
LOC111054202	-1.29782	1.47716e-05	down	uncharacterized LOC111054202 (LOC111054202), ncRNA
LOC111046857	-1.01387	1.49759e-05	down	proline-rich protein 2-like (LOC111046857), mRNA
LOC111045790	-1.05958	1.50043e-05	down	uncharacterized LOC111045790 (LOC111045790), mRNA
LOC111044928	-1.33951	1.63731e-05	down	cuticle protein 7-like (LOC111044928), mRNA
LOC111045434	-1.85491	1.76589e-05	down	uncharacterized protein KIAA1841 (LOC111045434), transcript variant X1, mRNA; uncharacterized protein KIAA1841 (LOC111045434), transcript variant X2, mRNA; uncharacterized protein KIAA1841 (LOC111045434), transcript variant X4, misc_RNA; uncharacterized protein KIAA1841 (LOC111045434), transcript variant X3, mRNA
LOC111060159	-1.65076	1.99652e-05	down	uncharacterized LOC111060159 (LOC111060159), ncRNA
LOC111048536	-1.21619	2.06302e-05	down	uncharacterized LOC111048536 (LOC111048536), mRNA
LOC111060144	-1.6159	2.23967e-05	down	protein takeout-like (LOC111060144), mRNA
LOC111057274	-2.14712	2.26431e-05	down	IQ and AAA domain-containing protein 1-like (LOC111057274), mRNA
LOC111057064	-1.22713	2.27873e-05	down	larval cuticle protein LCP-17-like (LOC111057064), mRNA
LOC111049226	-2.66971	2.33592e-05	down	uncharacterized LOC111049226 (LOC111049226), mRNA
LOC111049862	-1.55887	2.37447e-05	down	coiled-coil domain-containing protein 173-like (LOC111049862), mRNA
LOC111055735	-2.04211	2.40734e-05	down	7,8-dihydro-8-oxoguanine triphosphatase-like (LOC111055735), mRNA
LOC111056851	-1.76321	2.41557e-05	down	armadillo repeat-containing protein 2-like (LOC111056851), partial mRNA
LOC111050950	-1.63862	2.59342e-05	down	uncharacterized LOC111050950 (LOC111050950), mRNA
LOC111048893	-2.79893	2.59804e-05	down	uncharacterized LOC111048893 (LOC111048893), mRNA
LOC111051623	-1.12551	2.6189e-05	down	piggyBac transposable element-derived protein 4-like (LOC111051623), mRNA
LOC111060886	-1.08615	2.82332e-05	down	putative serine protease K12H4.7 (LOC111060886), partial mRNA
LOC111050872	-2.64991	2.85176e-05	down	TOG array regulator of axonemal microtubules protein 2-like (LOC111050872), partial mRNA
LOC111054184	-1.03602	3.10798e-05	down	uncharacterized LOC111054184 (LOC111054184), mRNA
LOC111060632	-1.96627	3.14096e-05	down	calcium-transporting ATPase 3-like (LOC111060632), mRNA
LOC111050068	-1.57611	3.17491e-05	down	fer-1-like protein 6 (LOC111050068), mRNA
LOC111064383	-1.72799	3.40791e-05	down	putative RNA exonuclease pqe-1 (LOC111064383), mRNA
LOC111062508	-1.2299	3.43467e-05	down	transcriptional repressor scratch 2-like (LOC111062508), mRNA
LOC111063423	-2.34915	3.57118e-05	down	33 kDa inner dynein arm light chain, axonemal-like (LOC111063423), partial mRNA
LOC111048461	-2.07397	3.84414e-05	down	sialin-like (LOC111048461), mRNA
LOC111050525	-1.32897	4.17154e-05	down	uncharacterized LOC111050525 (LOC111050525), mRNA
LOC111062878	-2.79644	4.55684e-05	down	leucine-rich repeat and coiled-coil domain-containing protein 1-like (LOC111062878), partial mRNA
LOC111053269	-1.85419	4.59328e-05	down	U3 small nucleolar RNA-associated protein 6 homolog (LOC111053269), mRNA
LOC111051688	-1.40376	5.18617e-05	down	uncharacterized LOC111051688 (LOC111051688), mRNA
LOC111054766	-1.28774	5.54015e-05	down	uncharacterized LOC111054766 (LOC111054766), mRNA
LOC111062929	-3.52647	5.55007e-05	down	SET and MYND domain-containing protein 4-like (LOC111062929), mRNA
LOC111053452	-1.08412	5.63375e-05	down	uncharacterized LOC111053452 (LOC111053452), transcript variant X3, mRNA; uncharacterized LOC111053452 (LOC111053452), transcript variant X1, mRNA; uncharacterized LOC111053452 (LOC111053452), transcript variant X2, mRNA
LOC111061449	-1.14182	5.76508e-05	down	RING-box protein 1-like (LOC111061449), mRNA
LOC111064229	-1.82704	5.91476e-05	down	T-complex-associated testis-expressed protein 1-like (LOC111064229), mRNA
LOC111051532	-1.18086	6.07458e-05	down	F-BAR and double SH3 domains protein 2 (LOC111051532), mRNA
LOC111052974	-1.18586	6.07644e-05	down	transmembrane protease serine 9-like (LOC111052974), mRNA
LOC111048434	-1.123	6.32304e-05	down	uncharacterized LOC111048434 (LOC111048434), ncRNA
LOC111052819	-1.50066	6.45584e-05	down	neurophysin 1-like (LOC111052819), transcript variant X1, mRNA; neurophysin 1-like (LOC111052819), transcript variant X2, mRNA
LOC111045980	-1.11669	6.73702e-05	down	uncharacterized LOC111045980 (LOC111045980), mRNA
LOC111054660	-1.21592	7.08143e-05	down	tyrosine-protein kinase Drl-like (LOC111054660), transcript variant X1, mRNA; tyrosine-protein kinase Drl-like (LOC111054660), transcript variant X6, mRNA; tyrosine-protein kinase Drl-like (LOC111054660), transcript variant X2, mRNA; tyrosine-protein kinase Drl-like (LOC111054660), transcript variant X5, mRNA; tyrosine-protein kinase Drl-like (LOC111054660), transcript variant X3, mRNA; tyrosine-…
LOC111044132	-1.51912	7.19557e-05	down	uncharacterized LOC111044132 (LOC111044132), transcript variant X1, mRNA; uncharacterized LOC111044132 (LOC111044132), transcript variant X2, mRNA
LOC111060295	-1.37598	7.38532e-05	down	low-density lipoprotein receptor-like (LOC111060295), mRNA
LOC111058400	-1.77843	7.41925e-05	down	uncharacterized protein C11orf70 homolog (LOC111058400), mRNA
LOC111054867	-1.73219	7.67022e-05	down	pyruvate kinase-like (LOC111054867), mRNA
LOC111053210	-2.6236	8.18986e-05	down	uncharacterized LOC111053210 (LOC111053210), mRNA
LOC111046488	-2.66338	8.41119e-05	down	uncharacterized LOC111046488 (LOC111046488), mRNA
LOC111049937	-1.22433	9.34707e-05	down	atrial natriuretic peptide-converting enzyme-like (LOC111049937), mRNA
LOC111049087	-1.76845	0.000100881	down	uncharacterized LOC111049087 (LOC111049087), mRNA
LOC111052906	-2.57374	0.000102126	down	alpha-N-acetylgalactosaminidase-like (LOC111052906), mRNA
LOC111048802	-1.83484	0.000109363	down	WPP domain-associated protein-like (LOC111048802), transcript variant X3, mRNA; WPP domain-associated protein-like (LOC111048802), transcript variant X1, mRNA; WPP domain-associated protein-like (LOC111048802), transcript variant X2, mRNA
LOC111063057	-1.07322	0.000111665	down	U1 small nuclear ribonucleoprotein 70 kDa-like (LOC111063057), transcript variant X2, mRNA; U1 small nuclear ribonucleoprotein 70 kDa-like (LOC111063057), transcript variant X1, mRNA
LOC111055834	-1.41739	0.000113809	down	uncharacterized LOC111055834 (LOC111055834), mRNA
LOC111044771	-1.47882	0.000116703	down	uncharacterized LOC111044771 (LOC111044771), mRNA
LOC111056753	-2.63665	0.000117133	down	dynein light chain 1, axonemal-like (LOC111056753), mRNA
LOC111059942	-1.35036	0.000130603	down	zinc finger CCCH domain-containing protein 13-like (LOC111059942), mRNA
LOC111047837	-1.57715	0.000132249	down	WD repeat-containing protein on Y chromosome-like (LOC111047837), mRNA
LOC111043723	-1.09943	0.000135094	down	1-acyl-sn-glycerol-3-phosphate acyltransferase alpha-like (LOC111043723), transcript variant X3, mRNA; 1-acyl-sn-glycerol-3-phosphate acyltransferase alpha-like (LOC111043723), transcript variant X1, mRNA; 1-acyl-sn-glycerol-3-phosphate acyltransferase alpha-like (LOC111043723), transcript variant X4, mRNA; 1-acyl-sn-glycerol-3-phosphate acyltransferase alpha-like (LOC111043723), transcript varia…
LOC111058340	-1.46786	0.000135812	down	homeobox protein 2-like (LOC111058340), mRNA
LOC111051180	-1.49438	0.000136737	down	uncharacterized LOC111051180 (LOC111051180), mRNA
LOC111044100	-2.72467	0.000137906	down	calponin homology domain-containing protein DDB_G0272472 (LOC111044100), mRNA
LOC111052088	-2.66556	0.000157373	down	uncharacterized LOC111052088 (LOC111052088), mRNA
LOC111047110	-2.57108	0.000160571	down	coiled-coil domain-containing protein 96-like (LOC111047110), mRNA
LOC111051851	-1.89474	0.000161104	down	uncharacterized LOC111051851 (LOC111051851), mRNA
LOC111053866	-2.49918	0.00016451	down	uncharacterized LOC111053866 (LOC111053866), transcript variant X1, mRNA; uncharacterized LOC111053866 (LOC111053866), transcript variant X2, mRNA
LOC111048599	-2.10626	0.00017854	down	growth arrest-specific protein 8-like (LOC111048599), transcript variant X2, mRNA; growth arrest-specific protein 8-like (LOC111048599), transcript variant X1, mRNA
LOC111044950	-1.03443	0.000197673	down	cell wall protein IFF6 (LOC111044950), transcript variant X2, mRNA; cell wall protein IFF6 (LOC111044950), transcript variant X3, mRNA; cell wall protein IFF6 (LOC111044950), transcript variant X1, mRNA
LOC111046694	-1.75033	0.000204482	down	uncharacterized LOC111046694 (LOC111046694), transcript variant X2, mRNA; uncharacterized LOC111046694 (LOC111046694), transcript variant X1, mRNA
LOC111055650	-2.50316	0.000206257	down	uncharacterized LOC111055650 (LOC111055650), transcript variant X1, mRNA; uncharacterized LOC111055650 (LOC111055650), transcript variant X2, mRNA
LOC111045692	-1.05747	0.000218489	down	hemicentin-2-like (LOC111045692), mRNA
LOC111055858	-1.24724	0.000230873	down	homeobox protein Hox-B1a-like (LOC111055858), mRNA
LOC111053277	-1.35306	0.000242419	down	regucalcin-like (LOC111053277), mRNA
LOC111047059	-1.35631	0.000248087	down	uncharacterized LOC111047059 (LOC111047059), mRNA
LOC111047365	-1.21103	0.00024943	down	uncharacterized LOC111047365 (LOC111047365), mRNA
LOC111062474	-1.49774	0.000253909	down	neuroendocrine convertase 2 (LOC111062474), mRNA
LOC111060913	-1.31499	0.000289456	down	serine protease easter-like (LOC111060913), mRNA
LOC111050626	-1.31746	0.000290505	down	uncharacterized LOC111050626 (LOC111050626), mRNA
LOC111058311	-1.27587	0.000304194	down	heat shock protein 68-like (LOC111058311), transcript variant X2, mRNA; heat shock protein 68-like (LOC111058311), transcript variant X5, mRNA; heat shock protein 68-like (LOC111058311), transcript variant X3, mRNA; heat shock protein 68-like (LOC111058311), transcript variant X1, mRNA; heat shock protein 68-like (LOC111058311), transcript variant X4, mRNA
LOC111054332	-1.92099	0.000315327	down	unconventional myosin-XIX-like (LOC111054332), transcript variant X1, mRNA; unconventional myosin-XIX-like (LOC111054332), transcript variant X2, mRNA
LOC111052338	-1.17695	0.000324026	down	cilia- and flagella-associated protein 91-like (LOC111052338), partial mRNA
LOC111053525	-1.55325	0.000337105	down	CCAAT/enhancer-binding protein-like (LOC111053525), transcript variant X2, mRNA; CCAAT/enhancer-binding protein-like (LOC111053525), transcript variant X1, mRNA
LOC111051816	-2.95865	0.000342956	down	PTS-dependent dihydroxyacetone kinase 1, dihydroxyacetone-binding subunit DhaK-like (LOC111051816), transcript variant X1, mRNA; PTS-dependent dihydroxyacetone kinase 1, dihydroxyacetone-binding subunit DhaK-like (LOC111051816), transcript variant X2, mRNA
LOC111053477	-1.33519	0.000345421	down	uncharacterized LOC111053477 (LOC111053477), mRNA
LOC111063382	-1.1393	0.00035351	down	crustapain (LOC111063382), mRNA
LOC111050337	-2.5282	0.000354512	down	malate dehydrogenase, cytoplasmic-like (LOC111050337), mRNA
LOC111049762	-1.31127	0.000371197	down	TWiK family of potassium channels protein 7-like (LOC111049762), mRNA
LOC111057377	-1.08569	0.000374675	down	PRADC1-like protein (LOC111057377), mRNA
LOC111056622	-1.15568	0.000380013	down	uncharacterized LOC111056622 (LOC111056622), mRNA
LOC111047747	-1.45307	0.000381612	down	uncharacterized LOC111047747 (LOC111047747), mRNA
LOC111045138	-1.10513	0.000412324	down	uncharacterized LOC111045138 (LOC111045138), mRNA
LOC111056397	-1.00364	0.000414064	down	uncharacterized LOC111056397 (LOC111056397), mRNA
LOC111056097	-1.78981	0.000414603	down	uncharacterized LOC111056097 (LOC111056097), ncRNA
LOC111064107	-1.18865	0.000422576	down	cuticle protein 19-like (LOC111064107), mRNA
LOC111046749	-1.35097	0.000422839	down	regulating synaptic membrane exocytosis protein 2-like (LOC111046749), transcript variant X1, mRNA; regulating synaptic membrane exocytosis protein 2-like (LOC111046749), transcript variant X2, mRNA; regulating synaptic membrane exocytosis protein 2-like (LOC111046749), transcript variant X3, mRNA
LOC111046730	-1.54385	0.000424501	down	uncharacterized LOC111046730 (LOC111046730), mRNA
LOC111051399	-1.17464	0.000429951	down	annexin A3-like (LOC111051399), mRNA
LOC111051658	-1.28775	0.000437299	down	regucalcin-like (LOC111051658), mRNA
LOC111059940	-1.44163	0.00044594	down	uncharacterized LOC111059940 (LOC111059940), mRNA
LOC111051596	-2.54614	0.000456786	down	leucine-rich repeat-containing protein 34-like (LOC111051596), mRNA
LOC111062393	-1.45081	0.000475915	down	dual specificity protein phosphatase CDC14AB-like (LOC111062393), partial mRNA
LOC111060842	-1.54018	0.0004933	down	uncharacterized LOC111060842 (LOC111060842), mRNA
LOC111043860	-1.22798	0.00052261	down	DNA topoisomerase 2-like (LOC111043860), mRNA
LOC111045618	-1.20472	0.000533254	down	glycine-rich cell wall structural protein-like (LOC111045618), mRNA
LOC111053635	-1.25247	0.000535937	down	uncharacterized LOC111053635 (LOC111053635), ncRNA
LOC111062333	-1.08245	0.000550722	down	larval/pupal cuticle protein H1C-like (LOC111062333), partial mRNA
LOC111046750	-1.4772	0.000577869	down	uncharacterized LOC111046750 (LOC111046750), transcript variant X1, mRNA; uncharacterized LOC111046750 (LOC111046750), transcript variant X2, mRNA
LOC111058854	-1.62171	0.000578568	down	WSCD family member AAEL009094 (LOC111058854), mRNA
LOC111062647	-1.75383	0.000588662	down	probable serine/threonine-protein kinase clkA (LOC111062647), partial mRNA
LOC111049649	-1.38163	0.0006298	down	E3 ubiquitin-protein ligase BRE1A-like (LOC111049649), mRNA
LOC111048046	-1.24564	0.000679136	down	extensin-like (LOC111048046), mRNA
LOC111044186	-2.45366	0.000685005	down	uncharacterized LOC111044186 (LOC111044186), mRNA
LOC111054663	-1.33846	0.00069162	down	uncharacterized LOC111054663 (LOC111054663), mRNA
LOC111054108	-1.54612	0.000714281	down	uncharacterized LOC111054108 (LOC111054108), mRNA
LOC111058517	-1.08394	0.00071804	down	zwei Ig domain protein zig-8-like (LOC111058517), partial mRNA
LOC111052151	-1.223	0.000818616	down	uncharacterized LOC111052151 (LOC111052151), mRNA
LOC111048087	-1.47023	0.000839476	down	probable nuclear hormone receptor HR38 (LOC111048087), mRNA
LOC111045336	-1.24359	0.000841919	down	BTB/POZ domain-containing protein 1-like (LOC111045336), mRNA
LOC111050591	-1.79104	0.00089948	down	uncharacterized LOC111050591 (LOC111050591), mRNA
LOC111062036	-2.4358	0.000951279	down	uncharacterized LOC111062036 (LOC111062036), transcript variant X2, misc_RNA; uncharacterized LOC111062036 (LOC111062036), transcript variant X4, misc_RNA; uncharacterized LOC111062036 (LOC111062036), transcript variant X1, misc_RNA; uncharacterized LOC111062036 (LOC111062036), transcript variant X3, mRNA
LOC111060748	-1.33583	0.000952049	down	COP9 signalosome complex subunit 7a-like (LOC111060748), mRNA
LOC111053522	-1.40211	0.000965228	down	uncharacterized LOC111053522 (LOC111053522), mRNA
LOC111050857	-1.26392	0.000998203	down	uncharacterized LOC111050857 (LOC111050857), mRNA
LOC111053236	-1.70256	0.00099908	down	sodium channel protein para (LOC111053236), mRNA
LOC111047711	-1.28351	0.00100635	down	uncharacterized LOC111047711 (LOC111047711), mRNA
LOC111043822	-1.16278	0.00108268	down	uncharacterized LOC111043822 (LOC111043822), mRNA
LOC111063439	-1.26469	0.0010926	down	nuclear polyadenylated RNA-binding protein 3-like (LOC111063439), mRNA
LOC111047011	-1.18948	0.00110532	down	sugar transporter ERD6-like 6 (LOC111047011), transcript variant X1, mRNA; sugar transporter ERD6-like 6 (LOC111047011), transcript variant X2, mRNA
LOC111046212	-1.33746	0.00112383	down	uncharacterized LOC111046212 (LOC111046212), mRNA
LOC111051407	-1.56598	0.00112498	down	serine/threonine-protein kinase PLK1-like (LOC111051407), mRNA
LOC111059680	-2.29026	0.00113621	down	uncharacterized LOC111059680 (LOC111059680), transcript variant X1, mRNA; uncharacterized LOC111059680 (LOC111059680), transcript variant X2, mRNA
LOC111048110	-2.26823	0.00116957	down	isocitrate dehydrogenase [NAD] subunit gamma, mitochondrial-like (LOC111048110), mRNA
LOC111064601	-1.32209	0.00119657	down	uracil-DNA glycosylase-like (LOC111064601), mRNA
LOC111058697	-1.03595	0.00120573	down	opsin, ultraviolet-sensitive-like (LOC111058697), transcript variant X1, mRNA; opsin, ultraviolet-sensitive-like (LOC111058697), transcript variant X4, mRNA; opsin, ultraviolet-sensitive-like (LOC111058697), transcript variant X2, mRNA; opsin, ultraviolet-sensitive-like (LOC111058697), transcript variant X3, mRNA
LOC111050043	-1.46375	0.00123156	down	glutamate receptor ionotropic, NMDA 2B (LOC111050043), mRNA
LOC111061685	-1.17279	0.00123185	down	lipase 3-like (LOC111061685), partial mRNA
LOC111058742	-1.11049	0.00127605	down	alpha-L-iduronidase-like (LOC111058742), partial mRNA
LOC111048704	-2.91737	0.00128796	down	uncharacterized LOC111048704 (LOC111048704), transcript variant X2, mRNA; uncharacterized LOC111048704 (LOC111048704), transcript variant X1, mRNA; uncharacterized LOC111048704 (LOC111048704), transcript variant X3, mRNA
LOC111047350	-1.22116	0.00134938	down	uncharacterized LOC111047350 (LOC111047350), ncRNA
LOC111052624	-1.30483	0.00136044	down	serine/threonine-protein phosphatase rdgC (LOC111052624), partial mRNA
LOC111049104	-2.11959	0.00138861	down	titin-like (LOC111049104), transcript variant X1, mRNA; titin-like (LOC111049104), transcript variant X3, mRNA; titin-like (LOC111049104), transcript variant X2, mRNA
LOC111061143	-1.16551	0.00139918	down	transcription-associated protein 1-like (LOC111061143), mRNA
LOC111055185	-1.03012	0.00142088	down	protein SSUH2 homolog (LOC111055185), mRNA
LOC111058446	-1.02595	0.00147417	down	uncharacterized LOC111058446 (LOC111058446), mRNA
LOC111054383	-1.22294	0.00149088	down	uncharacterized LOC111054383 (LOC111054383), mRNA
LOC111051244	-1.08182	0.00155339	down	annexin B11-like (LOC111051244), transcript variant X2, mRNA; annexin B11-like (LOC111051244), transcript variant X3, mRNA; annexin B11-like (LOC111051244), transcript variant X1, mRNA; annexin B11-like (LOC111051244), transcript variant X5, mRNA; annexin B11-like (LOC111051244), transcript variant X4, mRNA
LOC111048848	-1.13248	0.00157462	down	uncharacterized LOC111048848 (LOC111048848), mRNA
LOC111053345	-2.1463	0.00159209	down	uncharacterized LOC111053345 (LOC111053345), mRNA
LOC111056011	-3.11466	0.00163357	down	uncharacterized LOC111056011 (LOC111056011), mRNA
LOC111045352	-1.28831	0.00163657	down	NGFI-A-binding protein homolog (LOC111045352), mRNA
LOC111046367	-1.32303	0.00172479	down	uncharacterized LOC111046367 (LOC111046367), transcript variant X1, mRNA; uncharacterized LOC111046367 (LOC111046367), transcript variant X2, mRNA; uncharacterized LOC111046367 (LOC111046367), transcript variant X3, mRNA; uncharacterized LOC111046367 (LOC111046367), transcript variant X4, mRNA
LOC111062064	-1.14193	0.00175276	down	START domain-containing protein 10-like (LOC111062064), mRNA
LOC111050867	-1.23503	0.00179219	down	uncharacterized LOC111050867 (LOC111050867), mRNA
LOC111052068	-1.25162	0.00182385	down	paternally-expressed gene 3 protein-like (LOC111052068), mRNA
LOC111046483	-1.34943	0.00185654	down	radial spoke head 1 homolog (LOC111046483), mRNA
LOC111057396	-2.93427	0.00186794	down	pancreas transcription factor 1 subunit alpha-like (LOC111057396), mRNA
LOC111044505	-1.12751	0.00187214	down	disrupted in renal carcinoma protein 2 homolog (LOC111044505), partial mRNA
LOC111060005	-1.38454	0.00187981	down	modular serine protease-like (LOC111060005), partial mRNA
LOC111054501	-1.00778	0.00199024	down	uncharacterized LOC111054501 (LOC111054501), mRNA
LOC111046632	-2.10845	0.00199756	down	EF-hand calcium-binding domain-containing protein 2-like (LOC111046632), mRNA
LOC111052364	-1.01113	0.00203884	down	uncharacterized LOC111052364 (LOC111052364), transcript variant X2, mRNA; uncharacterized LOC111052364 (LOC111052364), transcript variant X1, mRNA; uncharacterized LOC111052364 (LOC111052364), transcript variant X5, mRNA; uncharacterized LOC111052364 (LOC111052364), transcript variant X4, mRNA; uncharacterized LOC111052364 (LOC111052364), transcript variant X3, mRNA
LOC111060022	-1.04409	0.00208654	down	uncharacterized LOC111060022 (LOC111060022), transcript variant X1, mRNA; uncharacterized LOC111060022 (LOC111060022), transcript variant X2, mRNA; uncharacterized LOC111060022 (LOC111060022), transcript variant X3, mRNA
LOC111059386	-1.1193	0.00221578	down	glycine-rich cell wall structural protein-like (LOC111059386), partial mRNA
LOC111043321	-1.25295	0.0023038	down	uncharacterized LOC111043321 (LOC111043321), mRNA
LOC111060824	-1.05718	0.00248267	down	inner nuclear membrane protein HEH2-like (LOC111060824), mRNA
LOC111055950	-1.22102	0.00256573	down	uncharacterized LOC111055950 (LOC111055950), ncRNA
LOC111047957	-2.04443	0.00259042	down	nicolin-1-like (LOC111047957), transcript variant X1, mRNA; nicolin-1-like (LOC111047957), transcript variant X2, mRNA
LOC111064385	-1.21294	0.00261441	down	neurexin-3-like (LOC111064385), mRNA
LOC111062598	-1.32737	0.00265398	down	adenylate kinase 8 (LOC111062598), transcript variant X1, mRNA; adenylate kinase 8 (LOC111062598), transcript variant X2, mRNA
LOC111047813	-1.24822	0.00265896	down	uncharacterized LOC111047813 (LOC111047813), mRNA
LOC111059042	-1.17295	0.00275418	down	uncharacterized LOC111059042 (LOC111059042), mRNA
LOC111047877	-1.04422	0.00275584	down	uncharacterized LOC111047877 (LOC111047877), mRNA
LOC111056061	-1.09045	0.00286221	down	uncharacterized LOC111056061 (LOC111056061), mRNA
LOC111058575	-1.10135	0.00288174	down	cytochrome P450 4C1-like (LOC111058575), mRNA
LOC111055143	-1.11177	0.00291483	down	glutathione S-transferase 1-like (LOC111055143), mRNA
LOC111049973	-1.15495	0.00292276	down	serine-rich adhesin for platelets-like (LOC111049973), mRNA
LOC111045735	-1.04453	0.00296487	down	uncharacterized LOC111045735 (LOC111045735), mRNA
LOC111048600	-1.76553	0.00296615	down	A disintegrin and metalloproteinase with thrombospondin motifs adt-1-like (LOC111048600), partial mRNA
LOC111052524	-1.09763	0.00298095	down	uncharacterized LOC111052524 (LOC111052524), mRNA
LOC111057873	-1.45604	0.0030737	down	uncharacterized LOC111057873 (LOC111057873), mRNA
LOC111060460	-1.0821	0.00314134	down	delta-sarcoglycan-like (LOC111060460), mRNA
LOC111061808	-1.73482	0.00315254	down	V-type proton ATPase 21 kDa proteolipid subunit-like (LOC111061808), mRNA
LOC111043601	-1.02656	0.00324797	down	opioid-binding protein/cell adhesion molecule homolog (LOC111043601), mRNA
LOC111049301	-1.08829	0.00333125	down	integrin alpha-PS4-like (LOC111049301), mRNA
LOC111059904	-2.07871	0.00342303	down	sodium- and chloride-dependent creatine transporter 1-like (LOC111059904), mRNA
LOC111046008	-1.05879	0.00350742	down	uncharacterized LOC111046008 (LOC111046008), ncRNA
LOC111048201	-2.15799	0.00364583	down	pickpocket protein 28-like (LOC111048201), mRNA
LOC111050791	-1.29757	0.00368595	down	zinc finger protein 423 homolog (LOC111050791), mRNA
LOC111050045	-1.10611	0.00401724	down	chymotrypsin A-like (LOC111050045), mRNA
LOC111058104	-1.08984	0.00409145	down	uncharacterized LOC111058104 (LOC111058104), ncRNA
LOC111064353	-1.07823	0.00410451	down	protein XRP2-like (LOC111064353), mRNA
LOC111058260	-1.47865	0.00412259	down	uncharacterized LOC111058260 (LOC111058260), transcript variant X1, mRNA; uncharacterized LOC111058260 (LOC111058260), transcript variant X2, mRNA
LOC111057095	-1.27558	0.00414172	down	modular serine protease-like (LOC111057095), transcript variant X3, mRNA; modular serine protease-like (LOC111057095), transcript variant X1, mRNA; modular serine protease-like (LOC111057095), transcript variant X2, mRNA
LOC111060254	-1.20616	0.00424453	down	dynein beta chain, ciliary-like (LOC111060254), partial mRNA
LOC111064509	-1.18767	0.00425934	down	uncharacterized LOC111064509 (LOC111064509), transcript variant X1, mRNA; uncharacterized LOC111064509 (LOC111064509), transcript variant X4, mRNA; uncharacterized LOC111064509 (LOC111064509), transcript variant X6, mRNA; uncharacterized LOC111064509 (LOC111064509), transcript variant X7, mRNA; uncharacterized LOC111064509 (LOC111064509), transcript variant X5, mRNA; uncharacterized LOC111064509 …
LOC111057641	-1.11629	0.00429121	down	proto-oncogene tyrosine-protein kinase receptor Ret (LOC111057641), transcript variant X1, mRNA; proto-oncogene tyrosine-protein kinase receptor Ret (LOC111057641), transcript variant X2, mRNA
LOC111052013	-1.1491	0.00438567	down	transmembrane protease serine 9-like (LOC111052013), mRNA
LOC111045052	-1.16099	0.00443173	down	pro-corazonin-like (LOC111045052), mRNA
LOC111058089	-1.19001	0.00455361	down	protein msta-like (LOC111058089), mRNA
LOC111054551	-1.25551	0.00457331	down	WD repeat-containing protein 78-like (LOC111054551), mRNA
LOC111061372	-1.41325	0.00457564	down	SIFamide-related peptide (LOC111061372), mRNA
LOC111056408	-1.1256	0.00459646	down	dorsal-ventral patterning tolloid-like protein 1 (LOC111056408), mRNA
LOC111055870	-1.30858	0.00466544	down	uncharacterized LOC111055870 (LOC111055870), transcript variant X3, mRNA; uncharacterized LOC111055870 (LOC111055870), transcript variant X1, mRNA; uncharacterized LOC111055870 (LOC111055870), transcript variant X2, mRNA
LOC111052702	-1.03896	0.0050691	down	cuticle protein 4.9-like (LOC111052702), mRNA
LOC111054621	-1.16609	0.00536521	down	centrosomal protein of 112 kDa-like (LOC111054621), mRNA
LOC111063133	-1.01586	0.00564277	down	early growth response protein 2-like (LOC111063133), partial mRNA
LOC111043526	-1.08487	0.00568749	down	uncharacterized LOC111043526 (LOC111043526), ncRNA
LOC111060661	-1.03772	0.00569194	down	uncharacterized LOC111060661 (LOC111060661), mRNA
LOC111048980	-1.26628	0.00587394	down	leukocyte tyrosine kinase receptor-like (LOC111048980), transcript variant X1, mRNA; leukocyte tyrosine kinase receptor-like (LOC111048980), transcript variant X2, mRNA; leukocyte tyrosine kinase receptor-like (LOC111048980), transcript variant X3, mRNA
LOC111050636	-1.0436	0.00596593	down	uncharacterized LOC111050636 (LOC111050636), transcript variant X1, mRNA; uncharacterized LOC111050636 (LOC111050636), transcript variant X2, mRNA
LOC111054598	-1.07151	0.00601176	down	dehydrogenase/reductase SDR family member 11-like (LOC111054598), transcript variant X1, mRNA; dehydrogenase/reductase SDR family member 11-like (LOC111054598), transcript variant X3, mRNA; dehydrogenase/reductase SDR family member 11-like (LOC111054598), transcript variant X2, mRNA
LOC111056776	-1.01687	0.00614197	down	protein trachealess-like (LOC111056776), mRNA
LOC111046069	-1.15481	0.00615186	down	uncharacterized LOC111046069 (LOC111046069), mRNA
LOC111058908	-1.00317	0.00621055	down	uncharacterized LOC111058908 (LOC111058908), ncRNA
LOC111057275	-1.02551	0.00628926	down	uncharacterized LOC111057275 (LOC111057275), transcript variant X3, mRNA; uncharacterized LOC111057275 (LOC111057275), transcript variant X1, mRNA; uncharacterized LOC111057275 (LOC111057275), transcript variant X5, mRNA; uncharacterized LOC111057275 (LOC111057275), transcript variant X2, mRNA; uncharacterized LOC111057275 (LOC111057275), transcript variant X4, mRNA
LOC111060934	-1.24898	0.00642173	down	uncharacterized protein PFB0765w-like (LOC111060934), partial mRNA
LOC111049978	-1.18967	0.00662134	down	protein RNA-directed DNA methylation 3-like (LOC111049978), mRNA
LOC111053478	-1.52933	0.0066679	down	radial spoke head 14 homolog (LOC111053478), mRNA
LOC111060245	-1.2245	0.00682075	down	annexin A1-like (LOC111060245), transcript variant X1, mRNA; annexin A1-like (LOC111060245), transcript variant X2, mRNA; annexin A1-like (LOC111060245), transcript variant X3, mRNA
LOC111048749	-1.18697	0.00687231	down	multidrug resistance-associated protein 1-like (LOC111048749), mRNA
LOC111055335	-1.19827	0.00702655	down	dynein heavy chain 6, axonemal-like (LOC111055335), mRNA
LOC111047672	-1.02703	0.00713456	down	uncharacterized LOC111047672 (LOC111047672), transcript variant X2, mRNA; uncharacterized LOC111047672 (LOC111047672), transcript variant X1, mRNA
LOC111059923	-1.0287	0.00716022	down	uncharacterized LOC111059923 (LOC111059923), ncRNA
LOC111048666	-1.1144	0.00720764	down	protein spaetzle 5 (LOC111048666), mRNA
LOC111056843	-1.00969	0.00727649	down	uncharacterized LOC111056843 (LOC111056843), mRNA
LOC111048826	-1.54076	0.00775967	down	uncharacterized LOC111048826 (LOC111048826), mRNA
LOC111053982	-1.08193	0.00865918	down	uncharacterized LOC111053982 (LOC111053982), mRNA
LOC111051122	-1.92434	0.0088845	down	cilia- and flagella-associated protein 58-like (LOC111051122), mRNA
LOC111053907	-1.82695	0.00899685	down	uncharacterized LOC111053907 (LOC111053907), mRNA
LOC111057981	-1.06165	0.00907748	down	dentin sialophosphoprotein-like (LOC111057981), mRNA
LOC111049774	-1.08495	0.00909615	down	putative nuclease HARBI1 (LOC111049774), mRNA
LOC111044684	-1.2077	0.00913519	down	steroidogenic acute regulatory protein, mitochondrial-like (LOC111044684), transcript variant X1, mRNA; steroidogenic acute regulatory protein, mitochondrial-like (LOC111044684), transcript variant X2, mRNA
LOC111049792	-1.13369	0.00922597	down	uncharacterized LOC111049792 (LOC111049792), transcript variant X1, ncRNA; uncharacterized LOC111049792 (LOC111049792), transcript variant X2, ncRNA
LOC111057016	-1.11576	0.009344	down	general odorant-binding protein 56d-like (LOC111057016), mRNA
LOC111059995	-1.08803	0.00976125	down	zinc finger C2HC domain-containing protein 1B-like (LOC111059995), mRNA
LOC111053066	-3.39161	0.00978993	down	uncharacterized LOC111053066 (LOC111053066), transcript variant X1, mRNA; uncharacterized LOC111053066 (LOC111053066), transcript variant X2, mRNA
LOC111048798	-1.14744	0.00983931	down	adhesive plaque matrix protein-like (LOC111048798), transcript variant X1, mRNA; adhesive plaque matrix protein-like (LOC111048798), transcript variant X2, mRNA
LOC111060279	-1.02254	0.0104196	down	uncharacterized LOC111060279 (LOC111060279), partial mRNA
LOC111044455	-1.09391	0.0105194	down	coiled-coil domain-containing protein 40 (LOC111044455), mRNA
LOC111048650	-1.2144	0.0107583	down	protein takeout-like (LOC111048650), mRNA
LOC111054090	-1.01521	0.0108608	down	synaptotagmin-15-like (LOC111054090), mRNA
LOC111047942	-1.07326	0.010913	down	cuticle protein 21-like (LOC111047942), partial mRNA
LOC111063233	-2.58628	0.0116866	down	uncharacterized LOC111063233 (LOC111063233), ncRNA
LOC111051154	-1.06658	0.0118202	down	gastrula zinc finger protein XlCGF42.1-like (LOC111051154), mRNA
LOC111060849	-1.00857	0.0120692	down	elongation of very long chain fatty acids protein AAEL008004-like (LOC111060849), transcript variant X2, mRNA; elongation of very long chain fatty acids protein AAEL008004-like (LOC111060849), transcript variant X1, mRNA
LOC111047331	-1.00819	0.0134148	down	BTB/POZ domain-containing protein 6-like (LOC111047331), transcript variant X4, mRNA; BTB/POZ domain-containing protein 6-like (LOC111047331), transcript variant X1, mRNA; BTB/POZ domain-containing protein 6-like (LOC111047331), transcript variant X2, mRNA; BTB/POZ domain-containing protein 6-like (LOC111047331), transcript variant X3, mRNA
LOC111060340	-1.04127	0.013436	down	uncharacterized LOC111060340 (LOC111060340), partial mRNA
LOC111044549	-1.03985	0.0144705	down	vegetative cell wall protein gp1-like (LOC111044549), mRNA
LOC111063414	-1.65063	0.0184233	down	transcriptional repressor scratch 2-like (LOC111063414), partial mRNA
LOC111061311	-1.02534	0.0197306	down	beta,beta-carotene 15,15'-dioxygenase-like (LOC111061311), mRNA
LOC111052513	-1.80809	0.0206432	down	extensin-like (LOC111052513), mRNA
LOC111064165	-1.0994	0.0210722	down	unconventional myosin-IXa-like (LOC111064165), mRNA
LOC111064423	-1.08874	0.0213362	down	zinc finger protein SNAI2-like (LOC111064423), mRNA
LOC111045107	-1.02954	0.0216063	down	COP9 signalosome complex subunit 6-like (LOC111045107), mRNA
LOC111062673	-1.12088	0.0253837	down	uncharacterized LOC111062673 (LOC111062673), partial mRNA
LOC111050528	-1.17541	0.0258011	down	nose resistant to fluoxetine protein 6-like (LOC111050528), mRNA
LOC111045948	-1.21284	0.0264685	down	cytosolic carboxypeptidase 2-like (LOC111045948), mRNA
LOC111050878	-1.96343	0.0271543	down	intraflagellar transport protein 57 homolog (LOC111050878), mRNA
LOC111060588	-1.03817	0.0316241	down	uncharacterized LOC111060588 (LOC111060588), mRNA
LOC111059652	-1.13871	0.0339778	down	uncharacterized LOC111059652 (LOC111059652), partial mRNA
LOC111049363	-1.00902	0.0362477	down	slit homolog 2 protein-like (LOC111049363), mRNA
LOC111048436	-1.08731	0.0375051	down	early growth response protein 1-like (LOC111048436), transcript variant X2, mRNA; early growth response protein 1-like (LOC111048436), transcript variant X1, mRNA; early growth response protein 1-like (LOC111048436), transcript variant X3, mRNA
LOC111053158	-1.45984	0.0410504	down	serine/threonine-protein kinase SBK1-like (LOC111053158), mRNA
LOC111049115	-1.03889	0.0425325	down	lachesin-like (LOC111049115), mRNA
LOC111046974	-1.09406	0.0427375	down	uncharacterized LOC111046974 (LOC111046974), partial mRNA
LOC111052295	-2.27907	0.0437054	down	adenylosuccinate lyase-like (LOC111052295), mRNA

## Sheet: An4dvsCK4d.DEG
The differentially expressed genes (DEGs) in BPH after 4 days post infection against A. fumigatus.
Gene_id	log2 Fold change	p-value	Regulation	Description
LOC111062974	16.7055	5.08424e-12	up	eukaryotic translation initiation factor 4E type 2-like (LOC111062974), mRNA
LOC111059294	15.8599	1.28275e-132	up	uncharacterized LOC111059294 (LOC111059294), transcript variant X1, mRNA; uncharacterized LOC111059294 (LOC111059294), transcript variant X2, mRNA
LOC111055201	15.6597	1.75098e-11	up	transportin-3-like (LOC111055201), mRNA
LOC111048182	13.5084	1.19629e-08	up	uncharacterized LOC111048182 (LOC111048182), mRNA
LOC111057065	12.7002	4.3722e-18	up	uncharacterized LOC111057065 (LOC111057065), mRNA
LOC111046246	9.93784	0	up	cuticle protein 7-like (LOC111046246), mRNA
LOC111047945	6.77702	1.52058e-181	up	cuticle protein 7-like (LOC111047945), mRNA
LOC111046302	5.59653	9.94002e-96	up	cuticle protein 7-like (LOC111046302), mRNA
LOC111048181	5.57489	1.32596e-29	up	cuticle protein 7-like (LOC111048181), mRNA
LOC111061138	5.41503	3.34076e-19	up	zinc finger protein 512B-like (LOC111061138), mRNA
LOC111051462	5.3051	2.00993e-18	up	uncharacterized LOC111051462 (LOC111051462), mRNA
LOC111050938	5.07508	7.1228e-196	up	cuticle protein 7-like (LOC111050938), mRNA
LOC111046236	4.88141	3.53446e-41	up	cuticle protein 7-like (LOC111046236), mRNA
LOC111051436	4.7476	3.22861e-14	up	formin-like protein 20 (LOC111051436), mRNA
LOC111048173	4.71925	1.19316e-15	up	uncharacterized LOC111048173 (LOC111048173), mRNA
LOC111057015	4.6738	5.38572e-68	up	histidine-rich glycoprotein-like (LOC111057015), mRNA
LOC111053875	4.56608	0.00250346	up	serine/arginine repetitive matrix protein 2-like (LOC111053875), partial mRNA
LOC111048117	4.45368	1.25341e-167	up	cuticle protein 8-like (LOC111048117), mRNA
LOC111047942	4.2834	1.34576e-187	up	cuticle protein 21-like (LOC111047942), partial mRNA
LOC111059982	4.1638	5.0308e-16	up	tetra-peptide repeat homeobox protein 1-like (LOC111059982), mRNA
LOC111057579	4.11722	2.82706e-48	up	cuticle protein 7-like (LOC111057579), mRNA
LOC111050940	3.9943	1.13125e-57	up	larval cuticle protein A1A-like (LOC111050940), mRNA
LOC111052068	3.78375	9.37169e-25	up	paternally-expressed gene 3 protein-like (LOC111052068), mRNA
LOC111048853	3.22462	7.95518e-17	up	putative mediator of RNA polymerase II transcription subunit 12 (LOC111048853), mRNA
LOC111045894	3.17889	0.000285742	up	keratin-associated protein 21-1-like (LOC111045894), mRNA
LOC111048626	3.0608	0.009426	up	serine protease nudel-like (LOC111061841), partial mRNA
LOC111045901	3.0557	5.82014e-30	up	uncharacterized LOC111045901 (LOC111045901), mRNA
LOC111056492	2.87632	4.78307e-70	up	pupal cuticle protein C1B-like (LOC111056492), mRNA
LOC111051805	2.85847	1.65275e-06	up	uncharacterized LOC111051805 (LOC111051805), mRNA
LOC111054483	2.73916	5.48825e-19	up	sodium channel protein Nach-like (LOC111054483), mRNA
LOC111061203	2.64516	4.4611e-05	up	dynamin-like (LOC111061203), partial mRNA
LOC111045911	2.64045	3.39714e-228	up	keratin-associated protein 5-2-like (LOC111045911), mRNA
LOC111050763	2.60239	2.87503e-19	up	mediator of RNA polymerase II transcription subunit 15-like (LOC111050763), mRNA
LOC111059455	2.50755	1.71565e-20	up	pollen-specific leucine-rich repeat extensin-like protein 1 (LOC111059455), mRNA
LOC111045913	2.50741	3.1599e-159	up	keratin-associated protein 5-2-like (LOC111045913), mRNA
LOC111045917	2.5003	1.05691e-206	up	perilipin-4-like (LOC111045917), mRNA
LOC111062589	2.49525	1.2229e-06	up	vacuolar protein sorting-associated protein 13B-like (LOC111062589), partial mRNA
LOC111044928	2.48402	4.90941e-14	up	cuticle protein 7-like (LOC111044928), mRNA
LOC111056357	2.47012	1.87498e-21	up	titin-like (LOC111056357), partial mRNA
LOC111045933	2.46847	6.55304e-05	up	uncharacterized LOC111045933 (LOC111045933), mRNA
LOC111046628	2.46522	0.0222306	up	thyrotropin-releasing hormone-degrading ectoenzyme-like (LOC111046628), partial mRNA
LOC111056375	2.46263	3.9544e-09	up	proteoglycan 4-like (LOC111056375), mRNA
LOC111046347	2.46113	9.51271e-46	up	cuticle protein-like (LOC111046347), mRNA
LOC111064107	2.44367	3.22981e-34	up	cuticle protein 19-like (LOC111064107), mRNA
LOC111045888	2.42805	7.27663e-47	up	cuticle protein 21-like (LOC111045888), mRNA
LOC111045994	2.36046	2.80059e-52	up	larval cuticle protein A2B-like (LOC111045994), partial mRNA
LOC111055530	2.32791	7.87444e-164	up	dentin sialophosphoprotein-like (LOC111055530), mRNA
LOC111045912	2.32226	3.87989e-88	up	keratin-associated protein 5-2-like (LOC111045912), mRNA
LOC111045916	2.32167	2.06964e-205	up	keratin-associated protein 5-4-like (LOC111045916), mRNA
LOC111043798	2.30697	1.53094e-38	up	proline-rich protein 4-like (LOC111043798), mRNA
LOC111044952	2.23434	1.47242e-08	up	keratin, type I cytoskeletal 9-like (LOC111044952), transcript variant X1, mRNA; keratin, type I cytoskeletal 9-like (LOC111044952), transcript variant X2, mRNA; keratin, type I cytoskeletal 9-like (LOC111044952), transcript variant X3, mRNA
LOC111051746	2.22335	4.01136e-06	up	cuticle protein 19-like (LOC111051746), partial mRNA
LOC111043567	2.18695	4.43578e-11	up	protein yellow-like (LOC111043567), mRNA
LOC111056383	2.16499	2.00351e-36	up	uncharacterized serine-rich protein C215.13-like (LOC111056383), mRNA
LOC111059456	2.16014	8.49547e-169	up	keratin-associated protein 5-4-like (LOC111059456), transcript variant X2, mRNA; keratin-associated protein 5-4-like (LOC111059456), transcript variant X1, mRNA
LOC111048046	2.14067	2.39486e-21	up	extensin-like (LOC111048046), mRNA
LOC111052513	2.11583	3.75674e-16	up	extensin-like (LOC111052513), mRNA
LOC111060729	2.08149	1.79304e-11	up	cuticle protein 7-like (LOC111060729), mRNA
LOC111055525	2.07708	2.41507e-114	up	uncharacterized LOC111055525 (LOC111055525), mRNA
LOC111045919	2.07055	4.64262e-116	up	uncharacterized LOC111045919 (LOC111045919), mRNA
LOC111062045	2.06942	1.51002e-159	up	chorion class high-cysteine HCB protein 13-like (LOC111062045), mRNA
LOC111054958	2.05725	1.03992e-148	up	bromodomain-containing protein 4-like (LOC111054958), mRNA
LOC111045920	2.04963	8.3677e-122	up	keratin-associated protein 5-5-like (LOC111045920), mRNA
LOC111062260	2.0177	2.62669e-114	up	major royal jelly protein 3-like (LOC111062260), mRNA
LOC111055529	2.00906	2.76846e-80	up	uncharacterized LOC111055529 (LOC111055529), mRNA
LOC111047811	1.99992	3.86307e-100	up	uncharacterized LOC111047811 (LOC111047811), mRNA
LOC111060432	1.9973	2.24345e-05	up	uncharacterized LOC111060432 (LOC111060432), partial mRNA
LOC111057197	1.98629	3.07788e-28	up	endochitinase-like (LOC111057197), transcript variant X2, mRNA; endochitinase-like (LOC111057197), transcript variant X1, mRNA
LOC111045893	1.98331	6.15358e-109	up	keratin-associated protein 9-7-like (LOC111045893), mRNA
LOC111045895	1.97349	2.0485e-106	up	keratin-associated protein 21-1-like (LOC111045895), mRNA
LOC111050508	1.95907	2.16193e-66	up	adhesive plaque matrix protein-like (LOC111050508), mRNA
LOC111045915	1.95252	3.73374e-177	up	keratin-associated protein 5-2-like (LOC111045915), mRNA
LOC111045914	1.94728	1.0058e-161	up	keratin-associated protein 5-2-like (LOC111045914), mRNA
LOC111060857	1.92573	1.04455e-16	up	anti-sigma-I factor RsgI2-like (LOC111060857), mRNA
LOC111061377	1.9237	7.949e-08	up	vacuolar protein sorting-associated protein 13B-like (LOC111061377), partial mRNA
LOC111055526	1.92323	9.06664e-150	up	skin secretory protein xP2-like (LOC111055526), mRNA
LOC111047206	1.92313	2.42143e-06	up	cilia- and flagella-associated protein 43 (LOC111047206), mRNA
LOC111062235	1.91865	1.25546e-13	up	phospholipase A-2-activating protein-like (LOC111062235), partial mRNA
LOC111049032	1.91385	1.61523e-05	up	uncharacterized LOC111049032 (LOC111049032), mRNA
LOC111045896	1.91341	3.55719e-93	up	keratin-associated protein 5-5-like (LOC111045896), mRNA
LOC111060026	1.89068	1.13588e-06	up	uncharacterized LOC111060026 (LOC111060026), mRNA
LOC111064010	1.87041	2.56505e-06	up	superoxide dismutase [Cu-Zn]-like (LOC111064010), partial mRNA
LOC111055973	1.86892	5.61361e-103	up	glutenin, high molecular weight subunit PW212-like (LOC111055973), mRNA
LOC111044982	1.85975	1.26381e-26	up	pro-resilin-like (LOC111044982), mRNA
LOC111051065	1.83194	0.0263979	up	serine/threonine-protein kinase ATR-like (LOC111051065), transcript variant X2, mRNA; serine/threonine-protein kinase ATR-like (LOC111051065), transcript variant X1, mRNA
LOC111059458	1.82366	3.04054e-99	up	keratin-associated protein 5-5-like (LOC111059458), mRNA
LOC111045501	1.81901	4.51642e-10	up	larval cuticle protein A3A-like (LOC111045501), mRNA
LOC111052084	1.80126	0.0475637	up	cytochrome P450 4C1-like (LOC111052084), mRNA
LOC111059454	1.79889	2.4809e-142	up	putative protein TPRXL (LOC111059454), transcript variant X2, mRNA; putative protein TPRXL (LOC111059454), transcript variant X1, mRNA
LOC111048514	1.78958	0.0126201	up	uncharacterized LOC111048514 (LOC111048514), mRNA
LOC111043884	1.76652	7.31368e-09	up	submaxillary gland androgen-regulated protein 3A-like (LOC111043884), mRNA
LOC111064043	1.73442	1.00591e-14	up	sodium- and chloride-dependent transporter XTRP3-like (LOC111064043), mRNA
LOC111055139	1.71761	1.55445e-84	up	uncharacterized LOC111055139 (LOC111055139), ncRNA
LOC111049459	1.71648	8.346e-06	up	uncharacterized LOC111049459 (LOC111049459), mRNA
LOC111060728	1.71614	1.77739e-06	up	cuticle protein 7-like (LOC111060728), mRNA
LOC111045918	1.70779	3.03052e-49	up	uncharacterized LOC111045918 (LOC111045918), ncRNA
LOC111055528	1.69008	2.82741e-84	up	uncharacterized LOC111055528 (LOC111055528), mRNA
LOC111063454	1.68573	0.0204105	up	V-type proton ATPase 116 kDa subunit a-like (LOC111063454), partial mRNA
LOC111054400	1.64235	0.000120217	up	ryanodine receptor-like (LOC111054400), partial mRNA
LOC111054307	1.63299	1.88142e-11	up	histidine-rich glycoprotein-like (LOC111054307), mRNA
LOC111055531	1.63175	3.32212e-121	up	keratin-associated protein 16-1-like (LOC111055531), mRNA
LOC111045055	1.631	1.10217e-39	up	glucose dehydrogenase [FAD, quinone]-like (LOC111045055), transcript variant X3, mRNA; glucose dehydrogenase [FAD, quinone]-like (LOC111045055), transcript variant X2, mRNA; glucose dehydrogenase [FAD, quinone]-like (LOC111045055), transcript variant X4, mRNA; glucose dehydrogenase [FAD, quinone]-like (LOC111045055), transcript variant X1, mRNA
LOC111048353	1.62244	1.181e-07	up	uncharacterized LOC111048353 (LOC111048353), mRNA
LOC111050309	1.61036	3.7604e-05	up	uncharacterized LOC111050309 (LOC111050309), mRNA
LOC111052274	1.60712	0.000169669	up	putative protein TPRXL (LOC111052274), mRNA
LOC111058143	1.6013	4.05152e-05	up	uncharacterized LOC111058143 (LOC111058143), mRNA
LOC111044836	1.59818	1.31693e-83	up	uncharacterized LOC111044836 (LOC111044836), transcript variant X1, mRNA; uncharacterized LOC111044836 (LOC111044836), transcript variant X2, mRNA
LOC111062565	1.59802	9.94016e-05	up	zinc finger MYM-type protein 1-like (LOC111062565), mRNA
LOC111062320	1.58694	6.1512e-58	up	major royal jelly protein 5-like (LOC111062320), mRNA
LOC111050551	1.58582	0.000211349	up	putative odorant receptor 69a (LOC111050551), mRNA
LOC111064021	1.57982	8.04325e-09	up	THO complex subunit 7 homolog (LOC111064021), partial mRNA
LOC111053137	1.54884	2.37347e-06	up	armadillo segment polarity protein-like (LOC111053137), partial mRNA
LOC111048295	1.54519	4.4152e-09	up	cuticle protein 7-like (LOC111048295), mRNA
LOC111061303	1.52745	1.76439e-12	up	larval cuticle protein A3A-like (LOC111061303), mRNA
LOC111047394	1.51915	8.62169e-13	up	uncharacterized LOC111047394 (LOC111047394), mRNA
LOC111059141	1.51762	0.00066898	up	coiled-coil domain-containing protein 39-like (LOC111059141), mRNA
LOC111055014	1.50546	3.85129e-08	up	glycine-rich cell wall structural protein-like (LOC111055014), partial mRNA
LOC111064017	1.49017	3.19362e-07	up	chymotrypsin-like elastase family member 2A (LOC111064017), partial mRNA
LOC111055970	1.48845	2.64745e-44	up	uncharacterized LOC111055970 (LOC111055970), mRNA
LOC111059456	1.47489	0.00366529	up	keratin-associated protein 5-4-like (LOC111059456), transcript variant X1, mRNA; keratin-associated protein 5-4-like (LOC111059456), transcript variant X2, mRNA
LOC111058431	1.45474	6.9248e-05	up	arylsulfatase B-like (LOC111058431), mRNA
LOC111044835	1.45183	5.69982e-79	up	uncharacterized LOC111044835 (LOC111044835), mRNA
LOC111057131	1.44588	3.20251e-84	up	follicle cell protein 3C-1-like (LOC111057131), mRNA
LOC111052009	1.44485	0.000182761	up	uncharacterized LOC111052009 (LOC111052009), ncRNA
LOC111046257	1.44453	7.98762e-06	up	cuticle protein 7-like (LOC111046257), mRNA
LOC111050380	1.43369	6.67675e-16	up	protein lifeguard 4-like (LOC111050380), partial mRNA
LOC111063825	1.42997	0.00131958	up	AT-rich interactive domain-containing protein 4B-like (LOC111063825), partial mRNA
LOC111052956	1.42781	0.000995126	up	uncharacterized LOC111052956 (LOC111052956), mRNA
LOC111053645	1.42179	5.31812e-08	up	uncharacterized LOC111053645 (LOC111053645), mRNA
LOC111048201	1.41031	0.000427091	up	pickpocket protein 28-like (LOC111048201), mRNA
LOC111051621	1.38952	0.000151761	up	nose resistant to fluoxetine protein 6-like (LOC111051621), mRNA
LOC111053881	1.38764	7.34433e-09	up	uncharacterized LOC111053881 (LOC111053881), mRNA
LOC111054561	1.38382	2.87235e-28	up	uncharacterized LOC111054561 (LOC111054561), mRNA
LOC111064000	1.37795	5.93724e-05	up	cuticle protein 4.9-like (LOC111064000), partial mRNA
LOC111057061	1.37113	1.77168e-46	up	uncharacterized LOC111057061 (LOC111057061), mRNA
LOC111045898	1.3706	2.75071e-25	up	cuticle protein 21-like (LOC111045898), mRNA
LOC111055476	1.36646	4.62507e-05	up	uncharacterized LOC111055476 (LOC111055476), mRNA
LOC111057942	1.35993	2.41604e-19	up	xanthine dehydrogenase-like (LOC111057942), mRNA
LOC111058296	1.35388	0.00547151	up	uncharacterized LOC111058296 (LOC111058296), transcript variant X1, mRNA; uncharacterized LOC111058296 (LOC111058296), transcript variant X2, mRNA
LOC111050792	1.3443	1.8097e-13	up	uncharacterized LOC111050792 (LOC111050792), mRNA
LOC111055116	1.34196	8.11174e-05	up	uncharacterized LOC111055116 (LOC111055116), mRNA
LOC111063662	1.33508	1.93118e-05	up	3-hydroxyisobutyryl-CoA hydrolase, mitochondrial-like (LOC111063662), partial mRNA
LOC111062044	1.33227	4.84338e-71	up	uncharacterized LOC111062044 (LOC111062044), mRNA
LOC111061502	1.33165	8.27765e-10	up	major facilitator superfamily domain-containing protein 6-like (LOC111061502), mRNA
LOC111051400	1.32479	9.14303e-05	up	ejaculatory bulb-specific protein 3-like (LOC111051400), mRNA
LOC111059037	1.32237	0.00161955	up	uncharacterized LOC111059037 (LOC111059037), ncRNA
LOC111057642	1.32064	3.56297e-12	up	uncharacterized LOC111057642 (LOC111057642), mRNA
LOC111053931	1.31962	1.86902e-14	up	elongation of very long chain fatty acids protein 4-like (LOC111053931), transcript variant X1, mRNA; elongation of very long chain fatty acids protein 4-like (LOC111053931), transcript variant X2, mRNA
LOC111046273	1.30429	1.3373e-57	up	ataxin-2 homolog (LOC111046273), transcript variant X1, mRNA; ataxin-2 homolog (LOC111046273), transcript variant X2, mRNA
LOC111058545	1.30351	0.00887854	up	synembryn-A-like (LOC111058545), mRNA
LOC111047125	1.30261	0.00454752	up	uncharacterized LOC111047125 (LOC111047125), mRNA
LOC111049113	1.30233	4.40634e-05	up	otoferlin-like (LOC111049113), partial mRNA
LOC111055665	1.30212	1.08065e-15	up	type I phosphatidylinositol 4,5-bisphosphate 4-phosphatase-A-like (LOC111055665), partial mRNA
LOC111056097	1.29262	0.000383139	up	uncharacterized LOC111056097 (LOC111056097), ncRNA
LOC111060030	1.29135	1.62645e-09	up	elongation of very long chain fatty acids protein 4-like (LOC111060030), transcript variant X4, mRNA; elongation of very long chain fatty acids protein 4-like (LOC111060030), transcript variant X1, mRNA; elongation of very long chain fatty acids protein 4-like (LOC111060030), transcript variant X5, mRNA; elongation of very long chain fatty acids protein 4-like (LOC111060030), transcript variant X…
LOC111057185	1.28649	0.000420456	up	cuticle protein 19.8-like (LOC111057185), mRNA
LOC111052170	1.28349	3.63229e-29	up	cubilin (LOC111052170), mRNA
LOC111060658	1.2761	5.72905e-13	up	pre-mRNA-splicing factor ATP-dependent RNA helicase DHX15-like (LOC111060658), partial mRNA
LOC111059366	1.27253	7.994e-11	up	larval/pupal cuticle protein H1C-like (LOC111059366), mRNA
LOC111056490	1.2703	0.0190959	up	homeobox protein Nkx-6.2 (LOC111056490), mRNA
LOC111062299	1.26748	0.0267284	up	uncharacterized LOC111062299 (LOC111062299), ncRNA
LOC111049950	1.26194	5.89673e-05	up	cell wall protein RBR3-like (LOC111049950), transcript variant X1, mRNA; cell wall protein RBR3-like (LOC111049950), transcript variant X2, mRNA
LOC111050297	1.26121	1.56275e-20	up	lysosomal alpha-mannosidase-like (LOC111050297), mRNA
LOC111062183	1.25676	9.71359e-68	up	follicle cell protein 3C-1-like (LOC111062183), mRNA
LOC111048431	1.24709	1.93762e-31	up	growth/differentiation factor 10-like (LOC111048431), transcript variant X2, mRNA; growth/differentiation factor 10-like (LOC111048431), transcript variant X1, mRNA
LOC111063647	1.24128	0.00378609	up	putative ATP-dependent RNA helicase TDRD9 (LOC111063647), partial mRNA
LOC111062090	1.23934	0.00251218	up	A-kinase anchor protein 17A-like (LOC111062090), partial mRNA
LOC111052016	1.23757	0.000960244	up	cytochrome P450 18a1 (LOC111052016), mRNA
LOC111059457	1.23056	1.85336e-48	up	uncharacterized LOC111059457 (LOC111059457), transcript variant X2, mRNA; uncharacterized LOC111059457 (LOC111059457), transcript variant X1, mRNA
LOC111063384	1.22485	8.84845e-05	up	neutral ceramidase-like (LOC111063384), partial mRNA
LOC111052699	1.21675	0.000602867	up	uncharacterized LOC111052699 (LOC111052699), ncRNA
LOC111046362	1.21323	0.000186586	up	phospholipase B1, membrane-associated-like (LOC111046362), mRNA
LOC111048519	1.21271	0.000164171	up	glycine-rich cell wall structural protein-like (LOC111048519), transcript variant X1, mRNA; glycine-rich cell wall structural protein-like (LOC111048519), transcript variant X2, mRNA
LOC111057220	1.21246	0.0412357	up	chloride channel CLIC-like protein 1 (LOC111057220), mRNA
LOC111056641	1.21203	1.16035e-25	up	uncharacterized LOC111056641 (LOC111056641), ncRNA
LOC111043941	1.20496	2.12166e-19	up	uncharacterized LOC111043941 (LOC111043941), mRNA
LOC111060414	1.20416	0.000444864	up	zinc finger protein 3 homolog (LOC111060414), partial mRNA
LOC111047005	1.19821	1.47745e-06	up	eyes absent homolog 4-like (LOC111047005), mRNA
LOC111048588	1.19458	5.24029e-05	up	uncharacterized LOC111048588 (LOC111048588), mRNA
LOC111047843	1.1897	0.0014857	up	probable GPI-anchored adhesin-like protein PGA55 (LOC111047843), partial mRNA
LOC111045317	1.18133	4.69328e-22	up	glucose dehydrogenase [FAD, quinone]-like (LOC111045317), mRNA
LOC111054699	1.17577	1.8459e-19	up	cytochrome c oxidase subunit 6C-like (LOC111054699), mRNA
LOC111047538	1.1738	1.0017e-05	up	arylsulfatase B-like (LOC111047538), mRNA
LOC111056306	1.17056	4.37164e-06	up	cuticle protein 7-like (LOC111056306), mRNA
LOC111058528	1.16871	0.000913373	up	E3 ubiquitin-protein ligase HUWE1-like (LOC111058528), partial mRNA
LOC111061017	1.16656	1.18756e-05	up	uncharacterized LOC111061017 (LOC111061017), ncRNA
LOC111047957	1.16536	0.000326324	up	nicolin-1-like (LOC111047957), transcript variant X1, mRNA; nicolin-1-like (LOC111047957), transcript variant X2, mRNA
LOC111060049	1.16056	9.99418e-29	up	nose resistant to fluoxetine protein 6 (LOC111060049), transcript variant X2, mRNA; nose resistant to fluoxetine protein 6 (LOC111060049), transcript variant X1, mRNA
LOC111049048	1.1518	7.431e-22	up	uncharacterized LOC111049048 (LOC111049048), transcript variant X1, mRNA; uncharacterized LOC111049048 (LOC111049048), transcript variant X2, mRNA
LOC111054580	1.15009	6.02752e-16	up	glucose dehydrogenase [FAD, quinone]-like (LOC111054580), mRNA
LOC111061519	1.14903	1.10018e-14	up	putative fatty acyl-CoA reductase CG5065 (LOC111061519), transcript variant X1, mRNA; putative fatty acyl-CoA reductase CG5065 (LOC111061519), transcript variant X2, mRNA
LOC111043594	1.14883	0.014915	up	uncharacterized LOC111043594 (LOC111043594), mRNA
LOC111049167	1.14592	1.26691e-06	up	selenoprotein F-like (LOC111049167), mRNA
LOC111063747	1.14297	0.048622	up	protein späetzle 3-like
LOC111044917	1.14308	2.16742e-10	up	UDP-glucuronosyltransferase 2B1-like (LOC111044917), mRNA
LOC111051992	1.14275	0.00230084	up	E3 ubiquitin-protein ligase HUWE1-like (LOC111051992), mRNA
LOC111050762	1.14041	9.74867e-24	up	cuticle protein 16.5-like (LOC111050762), mRNA
[truncated: 365 more rows]
