# Supplementary material for: Characterization and transcriptomic analysis of a native fungal pathogen against the rice pest Nilaparvata lugens
Source: Front Microbiol. 2023 May 18;14:1162113. doi: 10.3389/fmicb.2023.1162113 (PMC10232905; doi:10.3389/fmicb.2023.1162113)
Supplement: Supplementary Table 4 — GO analysis of DEGs from BPH infected by Af615 at 1, 2, 3, and 4 days post infection, respectively. [file Table_4.XLS]

## Sheet: An1dvsCK1d_DEG_KEGG_pathway
KEGG pathway enrichment analysis of BPH genes at 1 dpi#
Term	ID	DEG number	Background number	P-Value
Viral carcinogenesis	ko05203	7	44	0.000151553
Systemic lupus erythematosus	ko05322	9	77	0.000196398
Alcoholism	ko05034	9	88	0.000545433
Valine, leucine and isoleucine biosynthesis	ko00290	2	3	0.00220422
Hedgehog signaling pathway	ko04340	4	22	0.00265548
Phagosome	ko04145	6	54	0.00320245
Glycolysis / Gluconeogenesis	ko00010	5	46	0.00783301
ECM-receptor interaction	ko04512	3	19	0.0141355
Oocyte meiosis	ko04114	2	9	0.0237583
Ubiquitin mediated proteolysis	ko04120	6	85	0.027757
Insulin resistance	ko04931	4	46	0.0360995
Carbon metabolism	ko01200	7	115	0.0366525
mRNA surveillance pathway	ko03015	4	49	0.0440857
Insulin signaling pathway	ko04910	2	13	0.0479569
#Statistical test method: hypergeometric test / Fisher's exact test
FDR correction method: Benjamini and Hochberg

## Sheet: An2dvsCK2d_DEG_KEGG_pathway
KEGG pathway enrichment analysis of BPH genes at 2 dpi#
Term	ID	DEG number	Background number	P-Value
Huntington's disease	ko05016	15	37	7.93025e-11
Phagosome	ko04145	13	54	1.84283e-06
Hedgehog signaling pathway	ko04340	8	22	7.05689e-06
Glycolysis / Gluconeogenesis	ko00010	9	46	0.000426065
Insulin signaling pathway	ko04910	4	13	0.00336389
Oocyte meiosis	ko04114	3	9	0.00896715
Pyruvate metabolism	ko00620	6	36	0.0091197
Gap junction	ko04540	3	10	0.0123321
Carbon metabolism	ko01200	12	115	0.0137415
ECM-receptor interaction	ko04512	4	19	0.0143283
Vascular smooth muscle contraction	ko04270	2	5	0.0238385
Cell cycle	ko04110	3	14	0.0321594
Citrate cycle (TCA cycle)	ko00020	5	38	0.0432208
#Statistical test method: hypergeometric test / Fisher's exact test
FDR correction method: Benjamini and Hochberg

## Sheet: An3dvsCK3d_DEG_KEGG_pathway
KEGG pathway enrichment analysis of BPH genes at 3 dpi#
Term	ID	Input number	Background number	P-Value
Carbon metabolism	ko01200	15	115	3.35355e-06
Phagosome	ko04145	10	54	7.24754e-06
Huntington's disease	ko05016	8	37	1.9367e-05
Glycolysis / Gluconeogenesis	ko00010	8	46	0.00010236
Glycine, serine and threonine metabolism	ko00260	6	29	0.000296464
Hedgehog signaling pathway	ko04340	5	22	0.000618508
Biosynthesis of amino acids	ko01230	8	60	0.000684953
Pyruvate metabolism	ko00620	6	36	0.00100754
Valine, leucine and isoleucine biosynthesis	ko00290	2	3	0.00322921
Gap junction	ko04540	3	10	0.00363034
Citrate cycle (TCA cycle)	ko00020	5	38	0.00774594
Insulin signaling pathway	ko04910	3	13	0.00804646
Vascular smooth muscle contraction	ko04270	2	5	0.0103028
mRNA surveillance pathway	ko03015	5	49	0.0221006
Oocyte meiosis	ko04114	2	9	0.0340028
#Statistical test method: hypergeometric test / Fisher's exact test
FDR correction method: Benjamini and Hochberg

## Sheet: An4dvsCK4d_DEG_KEGG_pathway
KEGG pathway enrichment analysis of BPH genes at 4 dpi#
Term	ID	DEG number	Background number	P-Value
Systemic lupus erythematosus	ko05322	10	77	9.59789e-06
Alcoholism	ko05034	10	88	3.21051e-05
Viral carcinogenesis	ko05203	7	44	6.2868e-05
Fatty acid biosynthesis	ko00061	3	14	0.00399198
Glycine, serine and threonine metabolism	ko00260	4	29	0.00459109
One carbon pool by folate	ko00670	3	15	0.00490506
Biosynthesis of amino acids	ko01230	5	60	0.0135136
Glycosaminoglycan degradation	ko00531	2	12	0.0321683
Fatty acid metabolism	ko01212	4	51	0.0326155
Linoleic acid metabolism	ko00591	1	2	0.04753
Vitamin B6 metabolism	ko00750	1	2	0.04753
#Statistical test method: hypergeometric test / Fisher's exact test
FDR correction method: Benjamini and Hochberg
