# Supplementary material for: Characterization and transcriptomic analysis of a native fungal pathogen against the rice pest Nilaparvata lugens
Source: Front Microbiol. 2023 May 18;14:1162113. doi: 10.3389/fmicb.2023.1162113 (PMC10232905; doi:10.3389/fmicb.2023.1162113)
Supplement: Supplementary Table 5 — KEGG pathway enrichment analysis of DEGs from BPH infected by Af615 at 1, 2, 3, and 4 days post infection, respectively. [file Table_5.XLSX]

## Sheet: An1dvsCK1d.DEG_GO_enrichment
GO enrichment analysis of BPH genes at 1 dpi
GO_ID	GO_Term	GO_function	DEG_item	DEG_list	Background_item	Background_list	p-value
GO:0006352	DNA-templated transcription, initiation	biological_process	9	128	15	4221	7.03418e-11
GO:0000786	nucleosome	cellular_component	9	128	27	4221	4.83666e-08
GO:0006334	nucleosome assembly	biological_process	9	128	39	4221	1.60621e-06
GO:0031012	extracellular matrix	cellular_component	6	128	24	4221	5.94142e-05
GO:0090287	regulation of cellular response to growth factor stimulus	biological_process	4	128	9	4221	9.03679e-05
GO:0009653	anatomical structure morphogenesis	biological_process	4	128	9	4221	9.03679e-05
GO:0032922	circadian regulation of gene expression	biological_process	4	128	9	4221	9.03679e-05
GO:0048598	embryonic morphogenesis	biological_process	3	128	4	4221	0.000106597
GO:0036062	presynaptic periactive zone	cellular_component	3	128	4	4221	0.000106597
GO:0005605	basal lamina	NA	3	128	4	4221	0.000106597
GO:0007017	microtubule-based process	biological_process	5	128	19	4221	0.000195905
GO:0072357	PTW/PP1 phosphatase complex	cellular_component	3	128	5	4221	0.000260577
GO:0045886	negative regulation of synaptic growth at neuromuscular junction	biological_process	3	128	5	4221	0.000260577
GO:0034446	substrate adhesion-dependent cell spreading	biological_process	3	128	5	4221	0.000260577
GO:0070688	MLL5-L complex	cellular_component	3	128	5	4221	0.000260577
GO:0046822	regulation of nucleocytoplasmic transport	biological_process	3	128	5	4221	0.000260577
GO:0045995	regulation of embryonic development	biological_process	3	128	5	4221	0.000260577
GO:0005201	extracellular matrix structural constituent	molecular_function	4	128	13	4221	0.000466467
GO:0030155	regulation of cell adhesion	biological_process	3	128	6	4221	0.000509602
GO:0009888	tissue development	biological_process	3	128	6	4221	0.000509602
GO:0005525	GTP binding	molecular_function	10	128	97	4221	0.000619266
GO:0047485	protein N-terminus binding	molecular_function	3	128	7	4221	0.000872062
GO:0035001	dorsal trunk growth, open tracheal system	biological_process	3	128	7	4221	0.000872062
GO:0016321	female meiosis chromosome segregation	biological_process	3	128	7	4221	0.000872062
GO:0000781	chromosome, telomeric region	cellular_component	3	128	7	4221	0.000872062
GO:0016490	structural constituent of peritrophic membrane	molecular_function	2	128	2	4221	0.000912611
GO:0005604	basement membrane	cellular_component	3	128	8	4221	0.00136445
GO:0043153	entrainment of circadian clock by photoperiod	biological_process	3	128	9	4221	0.0020015
GO:0030334	regulation of cell migration	biological_process	3	128	9	4221	0.0020015
GO:0007476	imaginal disc-derived wing morphogenesis	biological_process	6	128	46	4221	0.00239318
GO:0070072	vacuolar proton-transporting V-type ATPase complex assembly	biological_process	2	128	3	4221	0.00268332
GO:0051117	ATPase binding	molecular_function	2	128	3	4221	0.00268332
GO:0006565	L-serine catabolic process	biological_process	2	128	3	4221	0.00268332
GO:0016471	vacuolar proton-transporting V-type ATPase complex	cellular_component	2	128	3	4221	0.00268332
GO:0003941	L-serine ammonia-lyase activity	molecular_function	2	128	3	4221	0.00268332
GO:0004794	L-threonine ammonia-lyase activity	molecular_function	2	128	3	4221	0.00268332
GO:0005874	microtubule	cellular_component	5	128	33	4221	0.0028443
GO:0005200	structural constituent of cytoskeleton	molecular_function	5	128	34	4221	0.00325492
GO:0005741	mitochondrial outer membrane	cellular_component	3	128	11	4221	0.00376019
GO:0007422	peripheral nervous system development	biological_process	3	128	11	4221	0.00376019
GO:0009887	organ morphogenesis	biological_process	3	128	11	4221	0.00376019
GO:0031987	locomotion involved in locomotory behavior	biological_process	3	128	12	4221	0.00490337
GO:0048854	brain morphogenesis	biological_process	3	128	12	4221	0.00490337
GO:0006030	chitin metabolic process	biological_process	2	128	4	4221	0.00526005
GO:0006801	superoxide metabolic process	biological_process	2	128	4	4221	0.00526005
GO:0003924	GTPase activity	molecular_function	8	128	91	4221	0.00590844
GO:0046982	protein heterodimerization activity	molecular_function	9	128	113	4221	0.00681509
GO:0040003	chitin-based cuticle development	biological_process	4	128	26	4221	0.00718619
GO:0033627	cell adhesion mediated by integrin	biological_process	3	128	14	4221	0.00776079
GO:0001964	startle response	biological_process	3	128	14	4221	0.00776079
GO:0000027	ribosomal large subunit assembly	biological_process	3	128	14	4221	0.00776079
GO:0005730	nucleolus	cellular_component	7	128	77	4221	0.0082528
GO:0045111	intermediate filament cytoskeleton	cellular_component	2	128	5	4221	0.00859303
GO:0005737	cytoplasm	cellular_component	28	128	590	4221	0.00897692
GO:0006094	gluconeogenesis	biological_process	2	128	6	4221	0.0126347
GO:0006567	threonine catabolic process	biological_process	2	128	6	4221	0.0126347
GO:0005102	receptor binding	molecular_function	3	128	18	4221	0.0159268
GO:0072593	reactive oxygen species metabolic process	biological_process	2	128	7	4221	0.0173398
GO:0034599	cellular response to oxidative stress	biological_process	2	128	7	4221	0.0173398
GO:0005041	low-density lipoprotein receptor activity	molecular_function	2	128	7	4221	0.0173398
GO:0044774	mitotic DNA integrity checkpoint	biological_process	2	128	7	4221	0.0173398
GO:0060047	heart contraction	biological_process	2	128	7	4221	0.0173398
GO:0043066	negative regulation of apoptotic process	biological_process	3	128	20	4221	0.0212935
GO:0043581	mycelium development	biological_process	2	128	8	4221	0.0226649
GO:0005847	mRNA cleavage and polyadenylation specificity factor complex	cellular_component	2	128	8	4221	0.0226649
GO:0006312	mitotic recombination	biological_process	2	128	8	4221	0.0226649
GO:0000819	sister chromatid segregation	biological_process	2	128	8	4221	0.0226649
GO:0009330	DNA topoisomerase complex (ATP-hydrolyzing)	cellular_component	2	128	8	4221	0.0226649
GO:0030100	regulation of endocytosis	biological_process	2	128	8	4221	0.0226649
GO:0009295	nucleoid	cellular_component	2	128	8	4221	0.0226649
GO:0019901	protein kinase binding	molecular_function	3	128	21	4221	0.0243034
GO:0035011	melanotic encapsulation of foreign target	biological_process	3	128	21	4221	0.0243034
GO:0007498	mesoderm development	biological_process	3	128	22	4221	0.0275311
GO:0005634	nucleus	cellular_component	27	128	617	4221	0.0279638
GO:0048082	regulation of adult chitin-containing cuticle pigmentation	biological_process	2	128	9	4221	0.0285688
GO:0003918	DNA topoisomerase type II (ATP-hydrolyzing) activity	molecular_function	2	128	9	4221	0.0285688
GO:0019933	cAMP-mediated signaling	biological_process	2	128	9	4221	0.0285688
GO:0007035	vacuolar acidification	biological_process	2	128	9	4221	0.0285688
GO:0004601	peroxidase activity	molecular_function	2	128	9	4221	0.0285688
GO:0044782	cilium organization	biological_process	1	128	1	4221	0.0303246
GO:0032839	dendrite cytoplasm	cellular_component	1	128	1	4221	0.0303246
GO:0030346	protein phosphatase 2B binding	molecular_function	1	128	1	4221	0.0303246
GO:0032287	peripheral nervous system myelin maintenance	biological_process	1	128	1	4221	0.0303246
GO:0046514	ceramide catabolic process	biological_process	1	128	1	4221	0.0303246
GO:0043709	cell adhesion involved in single-species biofilm formation	biological_process	1	128	1	4221	0.0303246
GO:0000935	barrier septum	cellular_component	1	128	1	4221	0.0303246
GO:0036168	filamentous growth of a population of unicellular organisms in response to heat	biological_process	1	128	1	4221	0.0303246
GO:0004479	methionyl-tRNA formyltransferase activity	molecular_function	1	128	1	4221	0.0303246
GO:0009249	protein lipoylation	biological_process	1	128	1	4221	0.0303246
GO:0002134	UTP binding	molecular_function	1	128	1	4221	0.0303246
GO:0060088	auditory receptor cell stereocilium organization	biological_process	1	128	1	4221	0.0303246
GO:1900182	positive regulation of protein localization to nucleus	biological_process	1	128	1	4221	0.0303246
GO:0045541	negative regulation of cholesterol biosynthetic process	biological_process	1	128	1	4221	0.0303246
GO:0007329	positive regulation of transcription from RNA polymerase II promoter by pheromones	biological_process	1	128	1	4221	0.0303246
GO:0032930	positive regulation of superoxide anion generation	biological_process	1	128	1	4221	0.0303246
GO:0050113	inositol oxygenase activity	molecular_function	1	128	1	4221	0.0303246
GO:0010514	induction of conjugation with cellular fusion	biological_process	1	128	1	4221	0.0303246
GO:0006665	sphingolipid metabolic process	biological_process	1	128	1	4221	0.0303246
GO:1900439	positive regulation of filamentous growth of a population of unicellular organisms in response to chemical stimulus	biological_process	1	128	1	4221	0.0303246
GO:0046688	response to copper ion	biological_process	1	128	1	4221	0.0303246
GO:1990429	peroxisomal importomer complex	cellular_component	1	128	1	4221	0.0303246
GO:0043943	regulation of asexual sporulation resulting in formation of a cellular spore	biological_process	1	128	1	4221	0.0303246
GO:0097308	cellular response to farnesol	biological_process	1	128	1	4221	0.0303246
GO:0042554	superoxide anion generation	biological_process	1	128	1	4221	0.0303246
GO:0043085	positive regulation of catalytic activity	biological_process	1	128	1	4221	0.0303246
GO:0002135	CTP binding	molecular_function	1	128	1	4221	0.0303246
GO:0000751	mitotic cell cycle arrest in response to pheromone	biological_process	1	128	1	4221	0.0303246
GO:0060087	relaxation of vascular smooth muscle	biological_process	1	128	1	4221	0.0303246
GO:0002262	myeloid cell homeostasis	biological_process	1	128	1	4221	0.0303246
GO:0007566	embryo implantation	biological_process	1	128	1	4221	0.0303246
GO:0034126	positive regulation of MyD88-dependent toll-like receptor signaling pathway	biological_process	1	128	1	4221	0.0303246
GO:0018094	protein polyglycylation	biological_process	1	128	1	4221	0.0303246
GO:0071333	cellular response to glucose stimulus	biological_process	1	128	1	4221	0.0303246
GO:0044413	avoidance of host defenses	biological_process	1	128	1	4221	0.0303246
GO:0075306	regulation of conidium formation	biological_process	1	128	1	4221	0.0303246
GO:0036166	phenotypic switching	biological_process	1	128	1	4221	0.0303246
GO:0000303	response to superoxide	biological_process	1	128	1	4221	0.0303246
GO:0090028	positive regulation of pheromone-dependent signal transduction involved in conjugation with cellular fusion	biological_process	1	128	1	4221	0.0303246
GO:2000769	regulation of establishment or maintenance of cell polarity regulating cell shape	biological_process	1	128	1	4221	0.0303246
GO:0005934	cellular bud tip	cellular_component	1	128	1	4221	0.0303246
GO:1900241	positive regulation of phenotypic switching	biological_process	1	128	1	4221	0.0303246
GO:0032420	stereocilium	cellular_component	1	128	1	4221	0.0303246
GO:0071507	MAPK cascade involved in conjugation with cellular fusion	biological_process	1	128	1	4221	0.0303246
GO:0097271	protein localization to bud neck	biological_process	1	128	1	4221	0.0303246
GO:0031667	response to nutrient levels	biological_process	1	128	1	4221	0.0303246
GO:0048754	branching morphogenesis of an epithelial tube	biological_process	1	128	1	4221	0.0303246
GO:0001302	replicative cell aging	biological_process	1	128	1	4221	0.0303246
GO:0036164	cell-abiotic substrate adhesion	biological_process	1	128	1	4221	0.0303246
GO:0034597	phosphatidylinositol-4,5-bisphosphate 4-phosphatase activity	molecular_function	1	128	1	4221	0.0303246
GO:0008365	adult chitin-based cuticle development	biological_process	1	128	1	4221	0.0303246
GO:0006913	nucleocytoplasmic transport	biological_process	1	128	1	4221	0.0303246
GO:0050665	hydrogen peroxide biosynthetic process	biological_process	1	128	1	4221	0.0303246
GO:0001819	positive regulation of cytokine production	biological_process	1	128	1	4221	0.0303246
GO:0006221	pyrimidine nucleotide biosynthetic process	biological_process	1	128	1	4221	0.0303246
GO:1903695	MAPK cascade involved in ascospore formation	biological_process	1	128	1	4221	0.0303246
GO:0035187	hatching behavior	biological_process	1	128	1	4221	0.0303246
GO:0030447	filamentous growth	biological_process	1	128	1	4221	0.0303246
GO:0004613	phosphoenolpyruvate carboxykinase (GTP) activity	molecular_function	1	128	1	4221	0.0303246
GO:0019310	inositol catabolic process	biological_process	1	128	1	4221	0.0303246
GO:0060052	neurofilament cytoskeleton organization	biological_process	1	128	1	4221	0.0303246
GO:0045294	alpha-catenin binding	molecular_function	1	128	1	4221	0.0303246
GO:0008977	prephenate dehydrogenase activity	molecular_function	1	128	1	4221	0.0303246
GO:1900231	regulation of single-species biofilm formation on inanimate substrate	biological_process	1	128	1	4221	0.0303246
GO:0009847	spore germination	biological_process	1	128	1	4221	0.0303246
GO:1900433	positive regulation of filamentous growth of a population of unicellular organisms in response to heat	biological_process	1	128	1	4221	0.0303246
GO:0000982	transcription factor activity, RNA polymerase II core promoter proximal region sequence-specific binding	NA	1	128	1	4221	0.0303246
GO:0008359	regulation of bicoid mRNA localization	biological_process	1	128	1	4221	0.0303246
GO:0036171	filamentous growth of a population of unicellular organisms in response to chemical stimulus	biological_process	1	128	1	4221	0.0303246
GO:0019903	protein phosphatase binding	molecular_function	1	128	1	4221	0.0303246
GO:0042302	structural constituent of cuticle	molecular_function	1	128	1	4221	0.0303246
GO:0007228	positive regulation of hh target transcription factor activity	biological_process	1	128	1	4221	0.0303246
GO:0007569	cell aging	biological_process	1	128	1	4221	0.0303246
GO:0017040	ceramidase activity	molecular_function	1	128	1	4221	0.0303246
GO:0004665	prephenate dehydrogenase (NADP+) activity	molecular_function	1	128	1	4221	0.0303246
GO:0004746	riboflavin synthase activity	molecular_function	1	128	1	4221	0.0303246
GO:0070476	rRNA (guanine-N7)-methylation	biological_process	1	128	1	4221	0.0303246
GO:0000282	cellular bud site selection	biological_process	1	128	1	4221	0.0303246
GO:0009231	riboflavin biosynthetic process	biological_process	1	128	1	4221	0.0303246
GO:1902177	positive regulation of oxidative stress-induced intrinsic apoptotic signaling pathway	biological_process	1	128	1	4221	0.0303246
GO:0031045	dense core granule	cellular_component	1	128	1	4221	0.0303246
GO:0000411	positive regulation of transcription by galactose	biological_process	1	128	1	4221	0.0303246
GO:0010716	negative regulation of extracellular matrix disassembly	biological_process	1	128	1	4221	0.0303246
GO:0007568	aging	biological_process	1	128	1	4221	0.0303246
GO:0042788	polysomal ribosome	cellular_component	1	128	1	4221	0.0303246
GO:2000222	positive regulation of pseudohyphal growth	biological_process	1	128	1	4221	0.0303246
GO:0004722	protein serine/threonine phosphatase activity	molecular_function	3	128	23	4221	0.0309759
GO:0030170	pyridoxal phosphate binding	molecular_function	4	128	41	4221	0.0343833
GO:0016301	kinase activity	molecular_function	3	128	24	4221	0.0346364
GO:0002121	inter-male aggressive behavior	biological_process	3	128	24	4221	0.0346364
GO:0019905	syntaxin binding	molecular_function	2	128	10	4221	0.0350119
GO:0008061	chitin binding	molecular_function	2	128	10	4221	0.0350119
GO:0006268	DNA unwinding involved in DNA replication	biological_process	2	128	10	4221	0.0350119
GO:0015986	ATP synthesis coupled proton transport	biological_process	2	128	10	4221	0.0350119
GO:0007465	R7 cell fate commitment	biological_process	2	128	10	4221	0.0350119
GO:0000712	resolution of meiotic recombination intermediates	biological_process	2	128	10	4221	0.0350119
GO:0005925	focal adhesion	cellular_component	3	128	25	4221	0.0385108
GO:0006265	DNA topological change	biological_process	2	128	11	4221	0.0419568
GO:0004842	ubiquitin-protein transferase activity	molecular_function	5	128	64	4221	0.0434754
GO:0007507	heart development	biological_process	3	128	27	4221	0.046891
GO:0005615	extracellular space	cellular_component	5	128	66	4221	0.048604

## Sheet: An2dvsCK2d.DEG_GO_enrichment
GO enrichment analysis of BPH genes at 2 dpi
GO_ID	GO_Term	GO_function	DEG_item	DEG_list	Background_item	Background_list	p-value
GO:0005874	microtubule	cellular_component	14	200	33	4221	6.77882e-11
GO:0007017	microtubule-based process	biological_process	9	200	19	4221	6.16206e-08
GO:0036157	outer dynein arm	cellular_component	7	200	12	4221	3.12865e-07
GO:0005200	structural constituent of cytoskeleton	molecular_function	10	200	34	4221	2.20514e-06
GO:0005737	cytoplasm	cellular_component	52	200	590	4221	2.89938e-06
GO:0003341	cilium movement	biological_process	7	200	16	4221	3.83909e-06
GO:0005858	axonemal dynein complex	cellular_component	7	200	17	4221	6.26602e-06
GO:0007018	microtubule-based movement	biological_process	10	200	39	4221	8.67945e-06
GO:0072357	PTW/PP1 phosphatase complex	cellular_component	4	200	5	4221	2.35768e-05
GO:0070688	MLL5-L complex	cellular_component	4	200	5	4221	2.35768e-05
GO:0046822	regulation of nucleocytoplasmic transport	biological_process	4	200	5	4221	2.35768e-05
GO:0090287	regulation of cellular response to growth factor stimulus	biological_process	5	200	9	4221	2.45138e-05
GO:0009653	anatomical structure morphogenesis	biological_process	5	200	9	4221	2.45138e-05
GO:0007605	sensory perception of sound	biological_process	8	200	30	4221	5.24742e-05
GO:0005929	cilium	cellular_component	7	200	23	4221	6.18936e-05
GO:0007291	sperm individualization	biological_process	6	200	17	4221	8.3813e-05
GO:0047485	protein N-terminus binding	molecular_function	4	200	7	4221	0.000153018
GO:0000781	chromosome, telomeric region	cellular_component	4	200	7	4221	0.000153018
GO:0005201	extracellular matrix structural constituent	molecular_function	5	200	13	4221	0.000214145
GO:0005856	cytoskeleton	cellular_component	8	200	37	4221	0.000259845
GO:0048598	embryonic morphogenesis	biological_process	3	200	4	4221	0.000404749
GO:0036062	presynaptic periactive zone	cellular_component	3	200	4	4221	0.000404749
GO:0008379	thioredoxin peroxidase activity	molecular_function	3	200	4	4221	0.000404749
GO:0005605	basal lamina	NA	3	200	4	4221	0.000404749
GO:0030286	dynein complex	cellular_component	5	200	15	4221	0.000462205
GO:0016209	antioxidant activity	molecular_function	4	200	9	4221	0.000510857
GO:0032922	circadian regulation of gene expression	biological_process	4	200	9	4221	0.000510857
GO:0043153	entrainment of circadian clock by photoperiod	biological_process	4	200	9	4221	0.000510857
GO:0042384	cilium assembly	NA	6	200	23	4221	0.000538207
GO:0045886	negative regulation of synaptic growth at neuromuscular junction	biological_process	3	200	5	4221	0.000976507
GO:0034446	substrate adhesion-dependent cell spreading	biological_process	3	200	5	4221	0.000976507
GO:0045995	regulation of embryonic development	biological_process	3	200	5	4221	0.000976507
GO:0003924	GTPase activity	molecular_function	12	200	91	4221	0.00106473
GO:0007476	imaginal disc-derived wing morphogenesis	biological_process	8	200	46	4221	0.00121629
GO:0005741	mitochondrial outer membrane	cellular_component	4	200	11	4221	0.00124107
GO:0008569	ATP-dependent microtubule motor activity, minus-end-directed	molecular_function	4	200	11	4221	0.00124107
GO:0006470	protein dephosphorylation	biological_process	6	200	28	4221	0.00164708
GO:0042623	ATPase activity, coupled	molecular_function	6	200	28	4221	0.00164708
GO:0005525	GTP binding	molecular_function	12	200	97	4221	0.00187314
GO:0030155	regulation of cell adhesion	biological_process	3	200	6	4221	0.00188491
GO:0031514	motile cilium	cellular_component	3	200	6	4221	0.00188491
GO:0008103	oocyte microtubule cytoskeleton polarization	biological_process	3	200	6	4221	0.00188491
GO:0009888	tissue development	biological_process	3	200	6	4221	0.00188491
GO:2001135	regulation of endocytic recycling	biological_process	2	200	2	4221	0.00223437
GO:0004459	L-lactate dehydrogenase activity	molecular_function	2	200	2	4221	0.00223437
GO:0051126	negative regulation of actin nucleation	biological_process	2	200	2	4221	0.00223437
GO:0004602	glutathione peroxidase activity	molecular_function	2	200	2	4221	0.00223437
GO:0004691	cAMP-dependent protein kinase activity	molecular_function	2	200	2	4221	0.00223437
GO:0097228	sperm principal piece	cellular_component	2	200	2	4221	0.00223437
GO:0004421	hydroxymethylglutaryl-CoA synthase activity	molecular_function	2	200	2	4221	0.00223437
GO:0019901	protein kinase binding	molecular_function	5	200	21	4221	0.00248149
GO:0030992	intraciliary transport particle B	cellular_component	4	200	13	4221	0.00249485
GO:0003774	motor activity	molecular_function	5	200	22	4221	0.00308959
GO:0008355	olfactory learning	biological_process	5	200	22	4221	0.00308959
GO:0042744	hydrogen peroxide catabolic process	biological_process	3	200	7	4221	0.00318383
GO:0009612	response to mechanical stimulus	biological_process	3	200	7	4221	0.00318383
GO:0035001	dorsal trunk growth, open tracheal system	biological_process	3	200	7	4221	0.00318383
GO:0016321	female meiosis chromosome segregation	biological_process	3	200	7	4221	0.00318383
GO:0005041	low-density lipoprotein receptor activity	molecular_function	3	200	7	4221	0.00318383
GO:0004722	protein serine/threonine phosphatase activity	molecular_function	5	200	23	4221	0.00379831
GO:0061630	ubiquitin protein ligase activity	molecular_function	6	200	33	4221	0.00397394
GO:0031012	extracellular matrix	cellular_component	5	200	24	4221	0.00461638
GO:0005604	basement membrane	cellular_component	3	200	8	4221	0.0049173
GO:0030100	regulation of endocytosis	biological_process	3	200	8	4221	0.0049173
GO:0036156	inner dynein arm	cellular_component	3	200	8	4221	0.0049173
GO:0042995	cell projection	cellular_component	3	200	8	4221	0.0049173
GO:0005925	focal adhesion	cellular_component	5	200	25	4221	0.00555245
GO:0004368	glycerol-3-phosphate dehydrogenase activity	molecular_function	2	200	3	4221	0.00649339
GO:0009331	glycerol-3-phosphate dehydrogenase complex	cellular_component	2	200	3	4221	0.00649339
GO:0006072	glycerol-3-phosphate metabolic process	biological_process	2	200	3	4221	0.00649339
GO:0004618	phosphoglycerate kinase activity	molecular_function	2	200	3	4221	0.00649339
GO:0048082	regulation of adult chitin-containing cuticle pigmentation	biological_process	3	200	9	4221	0.00712052
GO:0030334	regulation of cell migration	biological_process	3	200	9	4221	0.00712052
GO:0004601	peroxidase activity	molecular_function	3	200	9	4221	0.00712052
GO:0007224	smoothened signaling pathway	biological_process	4	200	17	4221	0.00715381
GO:0048149	behavioral response to ethanol	biological_process	4	200	17	4221	0.00715381
GO:0005813	centrosome	cellular_component	6	200	38	4221	0.00813637
GO:0005875	microtubule associated complex	cellular_component	12	200	116	4221	0.00820271
GO:0016887	ATPase activity	molecular_function	8	200	63	4221	0.00906273
GO:0007281	germ cell development	biological_process	3	200	10	4221	0.00982075
GO:0006096	glycolytic process	biological_process	4	200	19	4221	0.0108172
GO:0045454	cell redox homeostasis	biological_process	4	200	19	4221	0.0108172
GO:0008340	determination of adult lifespan	biological_process	6	200	41	4221	0.0117817
GO:0019752	carboxylic acid metabolic process	biological_process	2	200	4	4221	0.012582
GO:0004739	pyruvate dehydrogenase (acetyl-transferring) activity	molecular_function	2	200	4	4221	0.012582
GO:0005952	cAMP-dependent protein kinase complex	cellular_component	2	200	4	4221	0.012582
GO:0030030	cell projection organization	biological_process	2	200	4	4221	0.012582
GO:0006212	uracil catabolic process	biological_process	2	200	4	4221	0.012582
GO:0006919	activation of cysteine-type endopeptidase activity involved in apoptotic process	biological_process	2	200	4	4221	0.012582
GO:0031526	brush border membrane	cellular_component	2	200	4	4221	0.012582
GO:0032436	positive regulation of proteasomal ubiquitin-dependent protein catabolic process	biological_process	3	200	11	4221	0.0130381
GO:0007422	peripheral nervous system development	biological_process	3	200	11	4221	0.0130381
GO:0009887	organ morphogenesis	biological_process	3	200	11	4221	0.0130381
GO:0035011	melanotic encapsulation of foreign target	biological_process	4	200	21	4221	0.0155122
GO:0031987	locomotion involved in locomotory behavior	biological_process	3	200	12	4221	0.0167865
GO:0048854	brain morphogenesis	biological_process	3	200	12	4221	0.0167865
GO:0030317	sperm motility	biological_process	3	200	12	4221	0.0167865
GO:0003777	microtubule motor activity	molecular_function	5	200	33	4221	0.0182572
GO:0007498	mesoderm development	biological_process	4	200	22	4221	0.0182728
GO:0045111	intermediate filament cytoskeleton	cellular_component	2	200	5	4221	0.0203191
GO:0018095	protein polyglutamylation	biological_process	2	200	5	4221	0.0203191
GO:0008299	isoprenoid biosynthetic process	biological_process	2	200	5	4221	0.0203191
GO:0070864	sperm individualization complex	cellular_component	2	200	5	4221	0.0203191
GO:0045505	dynein intermediate chain binding	molecular_function	2	200	5	4221	0.0203191
GO:0007622	rhythmic behavior	biological_process	2	200	5	4221	0.0203191
GO:0007283	spermatogenesis	biological_process	5	200	34	4221	0.0206052
GO:0000166	nucleotide binding	molecular_function	10	200	102	4221	0.0215866
GO:0002121	inter-male aggressive behavior	biological_process	4	200	24	4221	0.0246608
GO:0016324	apical plasma membrane	cellular_component	4	200	24	4221	0.0246608
GO:0033627	cell adhesion mediated by integrin	biological_process	3	200	14	4221	0.0259038
GO:0001964	startle response	biological_process	3	200	14	4221	0.0259038
GO:0005730	nucleolus	cellular_component	8	200	77	4221	0.0280649
GO:0000479	endonucleolytic cleavage of tricistronic rRNA transcript (SSU-rRNA, 5.8S rRNA, LSU-rRNA	biological_process	2	200	6	4221	0.0295361
GO:0034511	U3 snoRNA binding	molecular_function	2	200	6	4221	0.0295361
GO:0006086	acetyl-CoA biosynthetic process from pyruvate	biological_process	2	200	6	4221	0.0295361
GO:0031624	ubiquitin conjugating enzyme binding	molecular_function	2	200	6	4221	0.0295361
GO:0005086	ARF guanyl-nucleotide exchange factor activity	molecular_function	2	200	6	4221	0.0295361
GO:0090175	regulation of establishment of planar polarity	biological_process	2	200	6	4221	0.0295361
GO:0015630	microtubule cytoskeleton	cellular_component	2	200	6	4221	0.0295361
GO:0040008	regulation of growth	biological_process	3	200	15	4221	0.0312747
GO:0040003	chitin-based cuticle development	biological_process	4	200	26	4221	0.0322433
GO:0007507	heart development	biological_process	4	200	27	4221	0.0364921
GO:0036126	sperm flagellum	cellular_component	2	200	7	4221	0.040077
GO:0005930	axoneme	cellular_component	2	200	7	4221	0.040077
GO:0042073	intraciliary transport	biological_process	2	200	7	4221	0.040077
GO:0008347	glial cell migration	biological_process	2	200	7	4221	0.040077
GO:0002385	mucosal immune response	biological_process	2	200	7	4221	0.040077
GO:0007612	learning	biological_process	2	200	7	4221	0.040077
GO:0003351	epithelial cilium movement	biological_process	2	200	7	4221	0.040077
GO:0004674	protein serine/threonine kinase activity	molecular_function	8	200	83	4221	0.0414133
GO:0005509	calcium ion binding	molecular_function	9	200	99	4221	0.0435158
GO:0005802	trans-Golgi network	cellular_component	3	200	17	4221	0.0436162
GO:0001700	embryonic development via the syncytial blastoderm	biological_process	3	200	17	4221	0.0436162
GO:0007411	axon guidance	biological_process	7	200	70	4221	0.0462899
GO:0034453	microtubule anchoring	biological_process	1	200	1	4221	0.0473821
GO:0070251	pristanate-CoA ligase activity	molecular_function	1	200	1	4221	0.0473821
GO:0044782	cilium organization	biological_process	1	200	1	4221	0.0473821
GO:0032542	sulfiredoxin activity	molecular_function	1	200	1	4221	0.0473821
GO:0036244	cellular response to neutral pH	biological_process	1	200	1	4221	0.0473821
GO:0004409	homoaconitate hydratase activity	molecular_function	1	200	1	4221	0.0473821
GO:0043759	branched-chain acyl-CoA synthetase (ADP-forming) activity	molecular_function	1	200	1	4221	0.0473821
GO:0018855	2-oxo-delta3-4,5,5-trimethylcyclopentenylacetyl-CoA synthetase activity	molecular_function	1	200	1	4221	0.0473821
GO:0030432	peristalsis	biological_process	1	200	1	4221	0.0473821
GO:0097223	sperm part	cellular_component	1	200	1	4221	0.0473821
GO:0019244	lactate biosynthetic process from pyruvate	biological_process	1	200	1	4221	0.0473821
GO:0030706	germarium-derived oocyte differentiation	biological_process	1	200	1	4221	0.0473821
GO:0032529	follicle cell microvillus organization	biological_process	1	200	1	4221	0.0473821
GO:0034943	trans-2-methyl-5-isopropylhexa-2,5-dienoate-CoA ligase activity	molecular_function	1	200	1	4221	0.0473821
GO:0052685	perillic acid:CoA ligase (ADP-forming) activity	molecular_function	1	200	1	4221	0.0473821
GO:0007305	vitelline membrane formation involved in chorion-containing eggshell formation	biological_process	1	200	1	4221	0.0473821
GO:0004774	succinate-CoA ligase activity	molecular_function	1	200	1	4221	0.0473821
GO:0018856	benzoyl acetate-CoA ligase activity	molecular_function	1	200	1	4221	0.0473821
GO:0043666	regulation of phosphoprotein phosphatase activity	biological_process	1	200	1	4221	0.0473821
GO:0007263	nitric oxide mediated signal transduction	biological_process	1	200	1	4221	0.0473821
GO:0019483	beta-alanine biosynthetic process	biological_process	1	200	1	4221	0.0473821
GO:0035172	hemocyte proliferation	biological_process	1	200	1	4221	0.0473821
GO:0043955	3-hydroxypropionyl-CoA synthetase activity	molecular_function	1	200	1	4221	0.0473821
GO:0046011	regulation of oskar mRNA translation	biological_process	1	200	1	4221	0.0473821
GO:0034942	cis-2-methyl-5-isopropylhexa-2,5-dienoate-CoA ligase activity	molecular_function	1	200	1	4221	0.0473821
GO:0051643	endoplasmic reticulum localization	biological_process	1	200	1	4221	0.0473821
GO:0005640	nuclear outer membrane	cellular_component	1	200	1	4221	0.0473821
GO:0018094	protein polyglycylation	biological_process	1	200	1	4221	0.0473821
GO:0034993	LINC complex	cellular_component	1	200	1	4221	0.0473821
GO:0035096	larval midgut cell programmed cell death	biological_process	1	200	1	4221	0.0473821
GO:0034796	adipate-CoA ligase activity	molecular_function	1	200	1	4221	0.0473821
GO:0052686	perillic acid:CoA ligase (AMP-forming) activity	molecular_function	1	200	1	4221	0.0473821
GO:0052687	(3R)-3-isopropenyl-6-oxoheptanoate:CoA ligase (ADP-forming) activity	molecular_function	1	200	1	4221	0.0473821
GO:0006857	oligopeptide transport	biological_process	1	200	1	4221	0.0473821
GO:0016586	RSC complex	cellular_component	1	200	1	4221	0.0473821
GO:0046958	nonassociative learning	biological_process	1	200	1	4221	0.0473821
GO:0018242	protein O-linked glycosylation via serine	biological_process	1	200	1	4221	0.0473821
GO:0032420	stereocilium	cellular_component	1	200	1	4221	0.0473821
GO:0007290	spermatid nucleus elongation	biological_process	1	200	1	4221	0.0473821
GO:0015833	peptide transport	biological_process	1	200	1	4221	0.0473821
GO:0032533	regulation of follicle cell microvillus length	biological_process	1	200	1	4221	0.0473821
GO:0042883	cysteine transport	biological_process	1	200	1	4221	0.0473821
GO:0034783	pivalate-CoA ligase activity	molecular_function	1	200	1	4221	0.0473821
GO:0018854	3-isopropenyl-6-oxoheptanoyl-CoA synthetase activity	molecular_function	1	200	1	4221	0.0473821
GO:0090286	cytoskeletal anchoring at nuclear membrane	biological_process	1	200	1	4221	0.0473821
GO:0050815	phosphoserine binding	molecular_function	1	200	1	4221	0.0473821
GO:0045742	positive regulation of epidermal growth factor receptor signaling pathway	biological_process	1	200	1	4221	0.0473821
GO:0048754	branching morphogenesis of an epithelial tube	biological_process	1	200	1	4221	0.0473821
GO:0051877	pigment granule aggregation in cell center	biological_process	1	200	1	4221	0.0473821
GO:0000102	L-methionine secondary active transmembrane transporter activity	molecular_function	1	200	1	4221	0.0473821
GO:0019516	lactate oxidation	biological_process	1	200	1	4221	0.0473821
GO:0035239	tube morphogenesis	biological_process	1	200	1	4221	0.0473821
GO:0034841	mentha-1,3-dione-CoA ligase activity	molecular_function	1	200	1	4221	0.0473821
GO:0008441	3'(2'),5'-bisphosphate nucleotidase activity	molecular_function	1	200	1	4221	0.0473821
GO:0031284	positive regulation of guanylate cyclase activity	biological_process	1	200	1	4221	0.0473821
GO:0008365	adult chitin-based cuticle development	biological_process	1	200	1	4221	0.0473821
GO:0009187	cyclic nucleotide metabolic process	biological_process	1	200	1	4221	0.0473821
GO:0015645	fatty acid ligase activity	molecular_function	1	200	1	4221	0.0473821
GO:0010435	3-oxo-2-(2'-pentenyl)cyclopentane-1-octanoic acid CoA ligase activity	molecular_function	1	200	1	4221	0.0473821
GO:0048840	otolith development	biological_process	1	200	1	4221	0.0473821
GO:0034793	cyclopropanecarboxylate-CoA ligase activity	molecular_function	1	200	1	4221	0.0473821
GO:0003996	acyl-CoA ligase activity	molecular_function	1	200	1	4221	0.0473821
GO:0006428	isoleucyl-tRNA aminoacylation	biological_process	1	200	1	4221	0.0473821
GO:0000164	protein phosphatase type 1 complex	cellular_component	1	200	1	4221	0.0473821
GO:0048096	chromatin-mediated maintenance of transcription	biological_process	1	200	1	4221	0.0473821
GO:0019878	lysine biosynthetic process via aminoadipic acid	biological_process	1	200	1	4221	0.0473821
GO:0014881	regulation of myofibril size	biological_process	1	200	1	4221	0.0473821
GO:0034842	thiophene-2-carboxylate-CoA ligase activity	molecular_function	1	200	1	4221	0.0473821
GO:0034454	microtubule anchoring at centrosome	biological_process	1	200	1	4221	0.0473821
GO:0032402	melanosome transport	biological_process	1	200	1	4221	0.0473821
GO:0052688	(3R)-3-isopropenyl-6-oxoheptanoate:CoA ligase (AMP-forming) activity	molecular_function	1	200	1	4221	0.0473821
GO:0010738	regulation of protein kinase A signaling	biological_process	1	200	1	4221	0.0473821
GO:0010467	gene expression	biological_process	1	200	1	4221	0.0473821
GO:0008359	regulation of bicoid mRNA localization	biological_process	1	200	1	4221	0.0473821
GO:0018857	2,4-dichlorobenzoate-CoA ligase activity	molecular_function	1	200	1	4221	0.0473821
GO:0035209	pupal development	biological_process	1	200	1	4221	0.0473821
GO:0044690	methionine import	NA	1	200	1	4221	0.0473821
GO:1900442	positive regulation of filamentous growth of a population of unicellular organisms in response to neutral pH	biological_process	1	200	1	4221	0.0473821
GO:0001103	RNA polymerase II repressing transcription factor binding	molecular_function	1	200	1	4221	0.0473821
GO:0004517	nitric-oxide synthase activity	molecular_function	1	200	1	4221	0.0473821
GO:0007228	positive regulation of hh target transcription factor activity	biological_process	1	200	1	4221	0.0473821
GO:0004068	aspartate 1-decarboxylase activity	molecular_function	1	200	1	4221	0.0473821
GO:0051646	mitochondrion localization	biological_process	1	200	1	4221	0.0473821
GO:0021591	ventricular system development	biological_process	1	200	1	4221	0.0473821
GO:0004822	isoleucine-tRNA ligase activity	molecular_function	1	200	1	4221	0.0473821
GO:0043762	aryl-CoA synthetase (ADP-forming) activity	molecular_function	1	200	1	4221	0.0473821
GO:0040023	establishment of nucleus localization	NA	1	200	1	4221	0.0473821
GO:0071578	zinc II ion transmembrane import	biological_process	1	200	1	4221	0.0473821
GO:0090409	malonyl-CoA synthetase activity	molecular_function	1	200	1	4221	0.0473821
GO:0008426	protein kinase C inhibitor activity	molecular_function	1	200	1	4221	0.0473821
GO:0034865	2,4,4-trimethylpentanoate-CoA ligase activity	molecular_function	1	200	1	4221	0.0473821
GO:0034823	citronellyl-CoA ligase activity	molecular_function	1	200	1	4221	0.0473821
GO:0090382	phagosome maturation	biological_process	1	200	1	4221	0.0473821
GO:0035080	heat shock-mediated polytene chromosome puffing	biological_process	1	200	1	4221	0.0473821
GO:0060972	left/right pattern formation	biological_process	1	200	1	4221	0.0473821
GO:0004351	glutamate decarboxylase activity	molecular_function	1	200	1	4221	0.0473821
GO:0045823	positive regulation of heart contraction	biological_process	1	200	1	4221	0.0473821
GO:0007288	sperm axoneme assembly	biological_process	1	200	1	4221	0.0473821

## Sheet: An3dvsCK3d.DEG_GO_enrichment
GO enrichment analysis of BPH genes at 3 dpi
GO_ID	GO_Term	GO_function	DEG_item	DEG_list	Background_item	Background_list	p-value
GO:0005874	microtubule	cellular_component	10	114	33	4221	7.63271e-09
GO:0007017	microtubule-based process	biological_process	8	114	19	4221	1.30652e-08
GO:0005200	structural constituent of cytoskeleton	molecular_function	9	114	34	4221	1.65915e-07
GO:0070688	MLL5-L complex	cellular_component	4	114	5	4221	2.47338e-06
GO:0072357	PTW/PP1 phosphatase complex	cellular_component	4	114	5	4221	2.47338e-06
GO:0046822	regulation of nucleocytoplasmic transport	biological_process	4	114	5	4221	2.47338e-06
GO:0036157	outer dynein arm	cellular_component	5	114	12	4221	8.9633e-06
GO:0007605	sensory perception of sound	biological_process	7	114	30	4221	1.06105e-05
GO:0000781	chromosome, telomeric region	cellular_component	4	114	7	4221	1.65994e-05
GO:0047485	protein N-terminus binding	molecular_function	4	114	7	4221	1.65994e-05
GO:0005737	cytoplasm	cellular_component	33	114	590	4221	1.93213e-05
GO:0004722	protein serine/threonine phosphatase activity	molecular_function	6	114	23	4221	2.35991e-05
GO:0003341	cilium movement	biological_process	5	114	16	4221	4.53244e-05
GO:0032922	circadian regulation of gene expression	biological_process	4	114	9	4221	5.72957e-05
GO:0043153	entrainment of circadian clock by photoperiod	biological_process	4	114	9	4221	5.72957e-05
GO:0005858	axonemal dynein complex	cellular_component	5	114	17	4221	6.28329e-05
GO:0004739	pyruvate dehydrogenase (acetyl-transferring) activity	molecular_function	3	114	4	4221	7.52778e-05
GO:0005741	mitochondrial outer membrane	cellular_component	4	114	11	4221	0.000143886
GO:0006086	acetyl-CoA biosynthetic process from pyruvate	biological_process	3	114	6	4221	0.000361703
GO:0006567	threonine catabolic process	biological_process	3	114	6	4221	0.000361703
GO:0003924	GTPase activity	molecular_function	9	114	91	4221	0.000682374
GO:0004691	cAMP-dependent protein kinase activity	molecular_function	2	114	2	4221	0.000723195
GO:0004459	L-lactate dehydrogenase activity	molecular_function	2	114	2	4221	0.000723195
GO:0016490	structural constituent of peritrophic membrane	molecular_function	2	114	2	4221	0.000723195
GO:0006470	protein dephosphorylation	biological_process	5	114	28	4221	0.000786802
GO:0005525	GTP binding	molecular_function	9	114	97	4221	0.00108668
GO:0016209	antioxidant activity	molecular_function	3	114	9	4221	0.00143137
GO:0019901	protein kinase binding	molecular_function	4	114	21	4221	0.00211713
GO:0004617	phosphoglycerate dehydrogenase activity	molecular_function	2	114	3	4221	0.00213119
GO:0009070	serine family amino acid biosynthetic process	biological_process	2	114	3	4221	0.00213119
GO:0006565	L-serine catabolic process	biological_process	2	114	3	4221	0.00213119
GO:0003941	L-serine ammonia-lyase activity	molecular_function	2	114	3	4221	0.00213119
GO:0004794	L-threonine ammonia-lyase activity	molecular_function	2	114	3	4221	0.00213119
GO:0008569	ATP-dependent microtubule motor activity, minus-end-directed	molecular_function	3	114	11	4221	0.00270256
GO:0007018	microtubule-based movement	biological_process	5	114	39	4221	0.00363904
GO:0005925	focal adhesion	cellular_component	4	114	25	4221	0.00411758
GO:0048598	embryonic morphogenesis	biological_process	2	114	4	4221	0.0041871
GO:0036062	presynaptic periactive zone	cellular_component	2	114	4	4221	0.0041871
GO:0006030	chitin metabolic process	biological_process	2	114	4	4221	0.0041871
GO:0006919	activation of cysteine-type endopeptidase activity involved in apoptotic process	biological_process	2	114	4	4221	0.0041871
GO:0008379	thioredoxin peroxidase activity	molecular_function	2	114	4	4221	0.0041871
GO:0005605	basal lamina	NA	2	114	4	4221	0.0041871
GO:0008340	determination of adult lifespan	biological_process	5	114	41	4221	0.00453798
GO:0030170	pyridoxal phosphate binding	molecular_function	5	114	41	4221	0.00453798
GO:0040003	chitin-based cuticle development	biological_process	4	114	26	4221	0.00476627
GO:0001964	startle response	biological_process	3	114	14	4221	0.00561953
GO:0042623	ATPase activity, coupled	molecular_function	4	114	28	4221	0.00626259
GO:0045886	negative regulation of synaptic growth at neuromuscular junction	biological_process	2	114	5	4221	0.00685551
GO:0034446	substrate adhesion-dependent cell spreading	biological_process	2	114	5	4221	0.00685551
GO:0045995	regulation of embryonic development	biological_process	2	114	5	4221	0.00685551
GO:0048149	behavioral response to ethanol	biological_process	3	114	17	4221	0.00989718
GO:0010996	response to auditory stimulus	biological_process	2	114	6	4221	0.0101024
GO:0030155	regulation of cell adhesion	biological_process	2	114	6	4221	0.0101024
GO:0009888	tissue development	biological_process	2	114	6	4221	0.0101024
GO:0015630	microtubule cytoskeleton	cellular_component	2	114	6	4221	0.0101024
GO:0031514	motile cilium	cellular_component	2	114	6	4221	0.0101024
GO:0044822	poly(A) RNA binding	NA	5	114	51	4221	0.0114915
GO:0005875	microtubule associated complex	cellular_component	8	114	116	4221	0.0124444
GO:0006096	glycolytic process	biological_process	3	114	19	4221	0.0135618
GO:0045454	cell redox homeostasis	biological_process	3	114	19	4221	0.0135618
GO:0016321	female meiosis chromosome segregation	biological_process	2	114	7	4221	0.0138952
GO:0042744	hydrogen peroxide catabolic process	biological_process	2	114	7	4221	0.0138952
GO:0035001	dorsal trunk growth, open tracheal system	biological_process	2	114	7	4221	0.0138952
GO:0005041	low-density lipoprotein receptor activity	molecular_function	2	114	7	4221	0.0138952
GO:0044774	mitotic DNA integrity checkpoint	biological_process	2	114	7	4221	0.0138952
GO:0055114	oxidation-reduction process	biological_process	9	114	145	4221	0.0156674
GO:0005856	cytoskeleton	cellular_component	4	114	37	4221	0.016777
GO:0005730	nucleolus	cellular_component	6	114	77	4221	0.0169951
GO:0035011	melanotic encapsulation of foreign target	biological_process	3	114	21	4221	0.0179011
GO:0030100	regulation of endocytosis	biological_process	2	114	8	4221	0.0182024
GO:0009295	nucleoid	cellular_component	2	114	8	4221	0.0182024
GO:0005604	basement membrane	cellular_component	2	114	8	4221	0.0182024
GO:0006312	mitotic recombination	biological_process	2	114	8	4221	0.0182024
GO:0000819	sister chromatid segregation	biological_process	2	114	8	4221	0.0182024
GO:0009330	DNA topoisomerase complex (ATP-hydrolyzing)	cellular_component	2	114	8	4221	0.0182024
GO:0032504	multicellular organism reproduction	biological_process	2	114	8	4221	0.0182024
GO:0006281	DNA repair	biological_process	4	114	39	4221	0.0200529
GO:0003774	motor activity	molecular_function	3	114	22	4221	0.0203274
GO:0048082	regulation of adult chitin-containing cuticle pigmentation	biological_process	2	114	9	4221	0.0229942
GO:0030334	regulation of cell migration	biological_process	2	114	9	4221	0.0229942
GO:0004601	peroxidase activity	molecular_function	2	114	9	4221	0.0229942
GO:0003918	DNA topoisomerase type II (ATP-hydrolyzing) activity	molecular_function	2	114	9	4221	0.0229942
GO:0016301	kinase activity	molecular_function	3	114	24	4221	0.0256964
GO:0044782	cilium organization	biological_process	1	114	1	4221	0.0270078
GO:0048754	branching morphogenesis of an epithelial tube	biological_process	1	114	1	4221	0.0270078
GO:0004372	glycine hydroxymethyltransferase activity	molecular_function	1	114	1	4221	0.0270078
GO:0043519	regulation of myosin II filament organization	biological_process	1	114	1	4221	0.0270078
GO:0019516	lactate oxidation	biological_process	1	114	1	4221	0.0270078
GO:0008732	L-allo-threonine aldolase activity	molecular_function	1	114	1	4221	0.0270078
GO:0046514	ceramide catabolic process	biological_process	1	114	1	4221	0.0270078
GO:0034597	phosphatidylinositol-4,5-bisphosphate 4-phosphatase activity	molecular_function	1	114	1	4221	0.0270078
GO:0097223	sperm part	cellular_component	1	114	1	4221	0.0270078
GO:0048383	mesectoderm development	biological_process	1	114	1	4221	0.0270078
GO:0019244	lactate biosynthetic process from pyruvate	biological_process	1	114	1	4221	0.0270078
GO:0006545	glycine biosynthetic process	biological_process	1	114	1	4221	0.0270078
GO:0009083	branched-chain amino acid catabolic process	biological_process	1	114	1	4221	0.0270078
GO:0035187	hatching behavior	biological_process	1	114	1	4221	0.0270078
GO:0050113	inositol oxygenase activity	molecular_function	1	114	1	4221	0.0270078
GO:0003939	L-iditol 2-dehydrogenase activity	molecular_function	1	114	1	4221	0.0270078
GO:0019310	inositol catabolic process	biological_process	1	114	1	4221	0.0270078
GO:0006665	sphingolipid metabolic process	biological_process	1	114	1	4221	0.0270078
GO:0004645	phosphorylase activity	molecular_function	1	114	1	4221	0.0270078
GO:0030915	Smc5-Smc6 complex	cellular_component	1	114	1	4221	0.0270078
GO:0003860	3-hydroxyisobutyryl-CoA hydrolase activity	molecular_function	1	114	1	4221	0.0270078
GO:0008359	regulation of bicoid mRNA localization	biological_process	1	114	1	4221	0.0270078
GO:0035209	pupal development	biological_process	1	114	1	4221	0.0270078
GO:0071139	resolution of recombination intermediates	biological_process	1	114	1	4221	0.0270078
GO:0009032	thymidine phosphorylase activity	molecular_function	1	114	1	4221	0.0270078
GO:0018094	protein polyglycylation	biological_process	1	114	1	4221	0.0270078
GO:0042302	structural constituent of cuticle	molecular_function	1	114	1	4221	0.0270078
GO:0035294	determination of wing disc primordium	biological_process	1	114	1	4221	0.0270078
GO:0007228	positive regulation of hh target transcription factor activity	biological_process	1	114	1	4221	0.0270078
GO:0017040	ceramidase activity	molecular_function	1	114	1	4221	0.0270078
GO:0035096	larval midgut cell programmed cell death	biological_process	1	114	1	4221	0.0270078
GO:0021591	ventricular system development	biological_process	1	114	1	4221	0.0270078
GO:0006544	glycine metabolic process	biological_process	1	114	1	4221	0.0270078
GO:0010716	negative regulation of extracellular matrix disassembly	biological_process	1	114	1	4221	0.0270078
GO:0032420	stereocilium	cellular_component	1	114	1	4221	0.0270078
GO:0003380	establishment or maintenance of cytoskeleton polarity involved in gastrulation	biological_process	1	114	1	4221	0.0270078
GO:0005326	neurotransmitter transporter activity	molecular_function	1	114	1	4221	0.0270078
GO:0001158	enhancer sequence-specific DNA binding	molecular_function	1	114	1	4221	0.0270078
GO:0007288	sperm axoneme assembly	biological_process	1	114	1	4221	0.0270078
GO:0008061	chitin binding	molecular_function	2	114	10	4221	0.0282415
GO:0006268	DNA unwinding involved in DNA replication	biological_process	2	114	10	4221	0.0282415
GO:0000712	resolution of meiotic recombination intermediates	biological_process	2	114	10	4221	0.0282415
GO:0005615	extracellular space	cellular_component	5	114	66	4221	0.0318236
GO:0007422	peripheral nervous system development	biological_process	2	114	11	4221	0.0339169
GO:0006265	DNA topological change	biological_process	2	114	11	4221	0.0339169
GO:0009887	organ morphogenesis	biological_process	2	114	11	4221	0.0339169
GO:0045298	tubulin complex	cellular_component	2	114	11	4221	0.0339169
GO:0007507	heart development	biological_process	3	114	27	4221	0.0350369
GO:0031987	locomotion involved in locomotory behavior	biological_process	2	114	12	4221	0.0399936
GO:0048854	brain morphogenesis	biological_process	2	114	12	4221	0.0399936
GO:0030317	sperm motility	biological_process	2	114	12	4221	0.0399936
GO:0006979	response to oxidative stress	biological_process	3	114	30	4221	0.0458952
GO:0005975	carbohydrate metabolic process	biological_process	3	114	31	4221	0.0498434

## Sheet: An4dvsCK4d.DEG_GO_enrichment
GO enrichment analysis of BPH genes at 4 dpi
GO_ID	GO_Term	GO_function	DEG_item	DEG_list	Background_item	Background_list	p-value
GO:0006352	DNA-templated transcription, initiation	biological_process	9	101	15	4221	7.98355e-12
GO:0000786	nucleosome	cellular_component	10	101	27	4221	2.36285e-10
GO:0006334	nucleosome assembly	biological_process	9	101	39	4221	2.09892e-07
GO:0046982	protein heterodimerization activity	molecular_function	13	101	113	4221	2.04913e-06
GO:0003677	DNA binding	molecular_function	13	101	171	4221	0.000181383
GO:0042761	very long-chain fatty acid biosynthetic process	biological_process	2	101	2	4221	0.000567014
GO:0023041	neuronal signal transduction	biological_process	2	101	2	4221	0.000567014
GO:0046912	transferase activity, transferring acyl groups, acyl groups converted into alkyl on transfer	molecular_function	2	101	2	4221	0.000567014
GO:0033038	bitter taste receptor activity	molecular_function	2	101	2	4221	0.000567014
GO:0006101	citrate metabolic process	biological_process	2	101	2	4221	0.000567014
GO:0050960	detection of temperature stimulus involved in thermoception	biological_process	2	101	2	4221	0.000567014
GO:0050850	positive regulation of calcium-mediated signaling	biological_process	2	101	2	4221	0.000567014
GO:0046957	negative phototaxis	biological_process	2	101	2	4221	0.000567014
GO:0050968	detection of chemical stimulus involved in sensory perception of pain	biological_process	2	101	2	4221	0.000567014
GO:0010378	temperature compensation of the circadian clock	biological_process	2	101	2	4221	0.000567014
GO:0006107	oxaloacetate metabolic process	biological_process	2	101	2	4221	0.000567014
GO:0003878	ATP citrate synthase activity	molecular_function	2	101	2	4221	0.000567014
GO:0097604	temperature-gated cation channel activity	molecular_function	2	101	2	4221	0.000567014
GO:0019367	fatty acid elongation, saturated fatty acid	biological_process	2	101	2	4221	0.000567014
GO:0006085	acetyl-CoA biosynthetic process	biological_process	2	101	2	4221	0.000567014
GO:0008152	metabolic process	biological_process	6	101	51	4221	0.00121757
GO:0006084	acetyl-CoA metabolic process	biological_process	2	101	3	4221	0.00167443
GO:0050965	detection of temperature stimulus involved in sensory perception of pain	biological_process	2	101	3	4221	0.00167443
GO:0030448	hyphal growth	biological_process	2	101	3	4221	0.00167443
GO:0006564	L-serine biosynthetic process	biological_process	2	101	3	4221	0.00167443
GO:0020037	heme binding	molecular_function	4	101	23	4221	0.00192714
GO:0048037	cofactor binding	molecular_function	2	101	4	4221	0.00329657
GO:0003943	N-acetylgalactosamine-4-sulfatase activity	molecular_function	2	101	4	4221	0.00329657
GO:0008610	lipid biosynthetic process	biological_process	2	101	5	4221	0.00540864
GO:0015276	ligand-gated ion channel activity	molecular_function	2	101	5	4221	0.00540864
GO:0007638	mechanosensory behavior	biological_process	2	101	5	4221	0.00540864
GO:0001580	detection of chemical stimulus involved in sensory perception of bitter taste	biological_process	2	101	5	4221	0.00540864
GO:0003824	catalytic activity	molecular_function	5	101	49	4221	0.00587809
GO:0043186	P granule	cellular_component	2	101	6	4221	0.00798674
GO:0005575	cellular_component	cellular_component	13	101	268	4221	0.0107206
GO:0005576	extracellular region	cellular_component	5	101	57	4221	0.0111069
GO:0003674	molecular_function	molecular_function	11	101	213	4221	0.0120777
GO:0006816	calcium ion transport	biological_process	3	101	21	4221	0.0129318
GO:0034605	cellular response to heat	biological_process	2	101	8	4221	0.0144496
GO:0004601	peroxidase activity	molecular_function	2	101	9	4221	0.0182906
GO:0055114	oxidation-reduction process	biological_process	8	101	145	4221	0.0218236
GO:0040040	thermosensory behavior	biological_process	2	101	10	4221	0.0225101
GO:0004648	O-phospho-L-serine:2-oxoglutarate aminotransferase activity	molecular_function	1	101	1	4221	0.023928
GO:0051278	fungal-type cell wall polysaccharide biosynthetic process	biological_process	1	101	1	4221	0.023928
GO:0004372	glycine hydroxymethyltransferase activity	molecular_function	1	101	1	4221	0.023928
GO:0000102	L-methionine secondary active transmembrane transporter activity	molecular_function	1	101	1	4221	0.023928
GO:0008732	L-allo-threonine aldolase activity	molecular_function	1	101	1	4221	0.023928
GO:0046514	ceramide catabolic process	biological_process	1	101	1	4221	0.023928
GO:0034597	phosphatidylinositol-4,5-bisphosphate 4-phosphatase activity	molecular_function	1	101	1	4221	0.023928
GO:0035022	positive regulation of Rac protein signal transduction	biological_process	1	101	1	4221	0.023928
GO:0006545	glycine biosynthetic process	biological_process	1	101	1	4221	0.023928
GO:0051286	cell tip	cellular_component	1	101	1	4221	0.023928
GO:0009083	branched-chain amino acid catabolic process	biological_process	1	101	1	4221	0.023928
GO:0004643	phosphoribosylaminoimidazolecarboxamide formyltransferase activity	molecular_function	1	101	1	4221	0.023928
GO:0035187	hatching behavior	biological_process	1	101	1	4221	0.023928
GO:0044246	regulation of multicellular organismal metabolic process	NA	1	101	1	4221	0.023928
GO:0050113	inositol oxygenase activity	molecular_function	1	101	1	4221	0.023928
GO:0019310	inositol catabolic process	biological_process	1	101	1	4221	0.023928
GO:0006665	sphingolipid metabolic process	biological_process	1	101	1	4221	0.023928
GO:0008595	anterior/posterior axis specification, embryo	biological_process	1	101	1	4221	0.023928
GO:0045294	alpha-catenin binding	molecular_function	1	101	1	4221	0.023928
GO:0003937	IMP cyclohydrolase activity	molecular_function	1	101	1	4221	0.023928
GO:0015693	magnesium ion transport	biological_process	1	101	1	4221	0.023928
GO:0040019	positive regulation of embryonic development	biological_process	1	101	1	4221	0.023928
GO:0008977	prephenate dehydrogenase activity	molecular_function	1	101	1	4221	0.023928
GO:0045500	sevenless signaling pathway	biological_process	1	101	1	4221	0.023928
GO:0030955	potassium ion binding	molecular_function	1	101	1	4221	0.023928
GO:0008753	NADPH dehydrogenase (quinone) activity	molecular_function	1	101	1	4221	0.023928
GO:0008615	pyridoxine biosynthetic process	biological_process	1	101	1	4221	0.023928
GO:0008767	UDP-galactopyranose mutase activity	molecular_function	1	101	1	4221	0.023928
GO:0003860	3-hydroxyisobutyryl-CoA hydrolase activity	molecular_function	1	101	1	4221	0.023928
GO:0019903	protein phosphatase binding	molecular_function	1	101	1	4221	0.023928
GO:0070402	NADPH binding	molecular_function	1	101	1	4221	0.023928
GO:0044690	methionine import	NA	1	101	1	4221	0.023928
GO:0070592	cell wall polysaccharide biosynthetic process	biological_process	1	101	1	4221	0.023928
GO:0070903	mitochondrial tRNA thio-modification	biological_process	1	101	1	4221	0.023928
GO:0042302	structural constituent of cuticle	molecular_function	1	101	1	4221	0.023928
GO:0004743	pyruvate kinase activity	molecular_function	1	101	1	4221	0.023928
GO:0017040	ceramidase activity	molecular_function	1	101	1	4221	0.023928
GO:0004665	prephenate dehydrogenase (NADP+) activity	molecular_function	1	101	1	4221	0.023928
GO:0015095	magnesium ion transmembrane transporter activity	molecular_function	1	101	1	4221	0.023928
GO:0009277	fungal-type cell wall	cellular_component	1	101	1	4221	0.023928
GO:0000768	syncytium formation by plasma membrane fusion	biological_process	1	101	1	4221	0.023928
GO:0033347	tetrose metabolic process	biological_process	1	101	1	4221	0.023928
GO:0019568	arabinose catabolic process	biological_process	1	101	1	4221	0.023928
GO:0006544	glycine metabolic process	biological_process	1	101	1	4221	0.023928
GO:0070791	cleistothecium development	biological_process	1	101	1	4221	0.023928
GO:0009272	fungal-type cell wall biogenesis	biological_process	1	101	1	4221	0.023928
GO:0005326	neurotransmitter transporter activity	molecular_function	1	101	1	4221	0.023928
GO:0005773	vacuole	cellular_component	1	101	1	4221	0.023928
GO:0070798	positive regulation of cleistothecium development	biological_process	1	101	1	4221	0.023928
GO:0042883	cysteine transport	biological_process	1	101	1	4221	0.023928
GO:0030436	asexual sporulation	biological_process	1	101	1	4221	0.023928
GO:0034703	cation channel complex	cellular_component	2	101	12	4221	0.0320059
GO:0006633	fatty acid biosynthetic process	biological_process	2	101	12	4221	0.0320059
GO:0009416	response to light stimulus	biological_process	2	101	13	4221	0.0372444
GO:0016175	superoxide-generating NADPH oxidase activity	molecular_function	1	101	2	4221	0.0472889
GO:0006091	generation of precursor metabolites and energy	biological_process	1	101	2	4221	0.0472889
GO:0005483	soluble NSF attachment protein activity	molecular_function	1	101	2	4221	0.0472889
GO:0019441	tryptophan catabolic process to kynurenine	biological_process	1	101	2	4221	0.0472889
GO:0030676	Rac guanyl-nucleotide exchange factor activity	molecular_function	1	101	2	4221	0.0472889
GO:0035005	1-phosphatidylinositol-4-phosphate 3-kinase activity	molecular_function	1	101	2	4221	0.0472889
GO:0004806	triglyceride lipase activity	molecular_function	1	101	2	4221	0.0472889
GO:0000096	sulfur amino acid metabolic process	biological_process	1	101	2	4221	0.0472889
GO:0044732	mitotic spindle pole body	cellular_component	1	101	2	4221	0.0472889
GO:0005879	axonemal microtubule	cellular_component	1	101	2	4221	0.0472889
GO:0031505	fungal-type cell wall organization	biological_process	1	101	2	4221	0.0472889
GO:0004488	methylenetetrahydrofolate dehydrogenase (NADP+) activity	molecular_function	1	101	2	4221	0.0472889
GO:0016783	sulfurtransferase activity	molecular_function	1	101	2	4221	0.0472889
GO:0002143	tRNA wobble position uridine thiolation	biological_process	1	101	2	4221	0.0472889
GO:0004329	formate-tetrahydrofolate ligase activity	molecular_function	1	101	2	4221	0.0472889
GO:0031629	synaptic vesicle fusion to presynaptic active zone membrane	biological_process	1	101	2	4221	0.0472889
GO:0016042	lipid catabolic process	biological_process	1	101	2	4221	0.0472889
GO:0015036	disulfide oxidoreductase activity	molecular_function	1	101	2	4221	0.0472889
GO:0004477	methenyltetrahydrofolate cyclohydrolase activity	molecular_function	1	101	2	4221	0.0472889
GO:0006574	valine catabolic process	biological_process	1	101	2	4221	0.0472889
GO:0038202	TORC1 signaling	biological_process	1	101	2	4221	0.0472889
GO:0004140	dephospho-CoA kinase activity	molecular_function	1	101	2	4221	0.0472889
GO:0007426	tracheal outgrowth, open tracheal system	biological_process	1	101	2	4221	0.0472889
GO:0004833	tryptophan 2,3-dioxygenase activity	molecular_function	1	101	2	4221	0.0472889
GO:0004123	cystathionine gamma-lyase activity	molecular_function	1	101	2	4221	0.0472889
GO:0006629	lipid metabolic process	biological_process	2	101	15	4221	0.0486132
GO:0043052	thermotaxis	biological_process	2	101	15	4221	0.0486132
